# Supplementary material for: Alterations in rice chloroplast integrity, photosynthesis and metabolome associated with pathogenesis of Rhizoctonia solani
Source: Sci Rep. 2017 Feb 6;7:41610. doi: 10.1038/srep41610 (PMC5292701; doi:10.1038/srep41610)
Supplement: Supplementary Dataset 1 [file srep41610-s2.xls]

## Sheet: Sheet1
Table S1. Differentially regulated metabolites during pathogenesis of R. solani in PB1 rice
Common Name	Inf_03/Inf_01 (Log10)	Cont_03/Cont_01 (Log10)	Inf/Cont (Log10)
1,4-Butanediol	0.476252	-0.21201	0.688262
4-Biphenylcarboxylic acid	-0.045645	-0.277435	0.23179
4-Ketoglucose	-5.63729	4.75444	-10.3917
Acetohydroximic acid	3.67459	0	3.67459
cis-Aconitate	0	-4.53567	4.53567
Cyanuric acid	0	-4.41386	4.41386
D-Fructose	-0.777538	-0.221652	-0.555886
D-Glucitol	0.691852	-0.0260356	0.717888
D-Glucose	-5.51431	0.405464	-5.91977
D-Glucuronic acid	-0.0422086	0.0302601	-0.0724687
Dihydroxybenzoic acid	0.0790732	0.121463	-0.0423895
D-Myo-Inisitol	0	-4.65871	4.65871
Dopamine	5.46982	0	5.46982
D-Turanose	-0.773988	0.0185582	-0.792546
Erythronic acid	-0.0421622	-0.566159	0.523997
Ethanolamine	0.0737478	0.0329843	0.0407635
Fumaric acid	0.289688	4.17582	-3.88613
Galactose	-0.21428	-0.177072	-0.0372084
Glucopyranose	0.548757	-0.0258444	0.574601
Glycerol-3-phosphate	1e-06	4.36893	-4.36893
Hexopyranose	-0.351667	-0.3422	-0.00946743
I-Aspartic Acid	-0.156998	-0.549543	0.392545
Isobutyric acid	4.06552	0	4.06552
I-Valine	0.385649	0.0275571	0.358092
Lactic acid	0.0335278	-0.267866	0.301393
L-Asparagine	5.24494	3.88346	1.36149
L-Aspartic Acid	0.288088	0.179157	0.108932
L-Isoleucine	0.031339	-0.112404	0.143743
L-Proline	-0.170533	-1.31639	1.14586
L-Threonine	-0.0671472	-0.200191	0.133044
L-Valine	0.170977	0.0258472	0.14513
Malic Acid	-0.183507	-0.194407	0.0108999
Maltose	-0.567336	-0.417908	-0.149428
Myo-Inositol	-1.00401	-0.384617	-0.61939
Oxalic Acid	0.274979	-0.465916	0.740895
Palmitic acid	0.245676	-0.546359	0.792036
Phenylalanine	0.418929	-0.356886	0.775815
Phosphoric acid	-0.318692	0.0159546	-0.334646
Phytol	1e-06	4.70319	-4.70319
Pyruvic Acid	0.138744	-4.77353	4.91227
Salicylic acid	0.0509121	0.00481466	0.0460975
Serine	0.128378	-0.0496779	0.178055
Sinapic Acid	-0.0639699	-0.0755934	0.0116235
Succinic acid	0.515442	-0.141527	0.656969
Sucrose	-0.328456	-0.141411	-0.187045
Talonic acid	-4.40012	5.07071	-9.47083
Thiobarbituric Acid	0.0279726	-0.253339	0.281312
Tyrosine	5.09818	0	5.09818
α-Linolenic acid	5.25813	0	5.25813
γ-Aminobutyric acid	0.269435	-0.022102	0.291536
