# Supplementary material for: Alterations in rice chloroplast integrity, photosynthesis and metabolome associated with pathogenesis of Rhizoctonia solani
Source: Sci Rep. 2017 Feb 6;7:41610. doi: 10.1038/srep41610 (PMC5292701; doi:10.1038/srep41610)
Supplement: Supplementary Dataset 2 [file srep41610-s3.xls]

## Sheet: Sheet1
Table S2. Differentially regulated rice genes being commonly regulated in susceptible rice cultivars (PB1 and TP309) upon R. solani infection.
Locus Id	PB1_log fold change	TP309_log fold change	Function
LOC_Os07g05360.1	-4.57112	-3.5984	Os07g0147500 protein; Putative photosystem II 10 kD polypeptide; cDNA clone:001-046-C07, full insert sequence [Source:UniProtKB/TrEMBL;Acc:Q8H4P7]
LOC_Os01g16714.1	-4.41556	-2.28089	Os01g0273800 protein; Putative flavin-containing monooxygenase YUCCA3; cDNA clone:002-138-H02, full insert sequence [Source:UniProtKB/TrEMBL;Acc:Q9SDE9]
LOC_Os01g37000.1	-4.39417	-1.54529	Os01g0550800 protein; Putative ZmEBE-1 protein; cDNA clone:002-104-D02, full insert sequence [Source:UniProtKB/TrEMBL;Acc:Q5JK80]
LOC_Os07g38590.1	-4.10886	-2.09144	Os07g0573400 protein; Putative carboxyl-terminal proteinase; cDNA clone:001-038-E10, full insert sequence; cDNA clone:J013001O09, full insert sequence; cDNA clone:J033075B20, full insert sequence; cDNA clone:J033106A21, full insert sequence [Source:UniProtKB/TrEMBL;Acc:Q6ZL19]
LOC_Os04g32850.1	-3.75345	-2.1329	Os04g0401000 protein [Source:UniProtKB/TrEMBL;Acc:Q0JDI8]
LOC_Os12g39360.1	-3.65378	-0.943204	Eukaryotic aspartyl protease family protein, expressed; Os12g0583300 protein [Source:UniProtKB/TrEMBL;Acc:Q2QN11]
LOC_Os06g22919.1	-3.63973	-2.89959	Os06g0335900 protein; Putative Xet3 protein; cDNA clone:001-116-D06, full insert sequence [Source:UniProtKB/TrEMBL;Acc:Q5Z746]
LOC_Os04g52880.1	-3.35219	-4.27911	OSJNBa0058K23.15 protein; Os04g0619800 protein [Source:UniProtKB/TrEMBL;Acc:Q7XTT8]
LOC_Os03g09930.1	-3.31995	-2.94708	Os03g0195300 protein; Sulfate transporter 2.1, putative, expressed [Source:UniProtKB/TrEMBL;Acc:Q10QI4]
LOC_Os03g61150.1	-3.24137	-2.06717	Expressed protein; Os03g0826800 protein; Putative uncharacterized protein OJ1111_B11.6; Putative uncharacterized protein OSJNBa0010E04.8; cDNA clone:002-174-G12, full insert sequence [Source:UniProtKB/TrEMBL;Acc:Q94GF4]
LOC_Os07g30950.1	-3.22244	-2.5807	Putative uncharacterized protein [Source:UniProtKB/TrEMBL;Acc:B9G4T8]
LOC_Os05g47540.1	-3.21069	-2.80961	cDNA, clone: J100040M09, full insert sequence [Source:UniProtKB/TrEMBL;Acc:B7FA34]
LOC_Os02g14890.1	-3.15807	-3.09383	Os02g0246900 protein; Putative uncharacterized protein OJ1134_F06.31; Putative uncharacterized protein OSJNBa0090H18.21; cDNA clone:J023036D08, full insert sequence [Source:UniProtKB/TrEMBL;Acc:Q6K3S1]
LOC_Os03g06680.1	-3.0483	-3.27951	Os03g0162500 protein; Putative uncharacterized protein OJ1607A12.9; Uncharacterized plant-specific domain TIGR01615 family protein, expressed; cDNA clone:J013000K11, full insert sequence [Source:UniProtKB/TrEMBL;Acc:Q8H7Y9]
LOC_Os09g26370.1	-2.63383	-2.55972	Os09g0433800 protein; Putative uncharacterized protein OJ1081_G10.16; cDNA clone:001-122-B03, full insert sequence; cDNA clone:J023131I21, full insert sequence [Source:UniProtKB/TrEMBL;Acc:Q69PH9]
LOC_Os06g47800.1	-2.61989	-3.151	Os06g0693100 protein; Putative viral resistance protein; cDNA clone:J013025A03, full insert sequence [Source:UniProtKB/TrEMBL;Acc:Q5Z660]
LOC_Os04g26870.1	-2.60593	-4.44367	Probable aldo-keto reductase 1 [Source:UniProtKB/Swiss-Prot;Acc:Q0JE32]
LOC_Os07g42420.1	-2.57676	-2.05038	Os07g0616200 protein; Putative 3-oxoacyl-[acyl-carrier-protein] synthase; cDNA clone:J013098L18, full insert sequence [Source:UniProtKB/TrEMBL;Acc:Q8H3I6]
LOC_Os04g58200.1	-2.45905	-3.1948	Protochlorophyllide reductase A, chloroplastic [Source:UniProtKB/Swiss-Prot;Acc:Q7XKF3]
LOC_Os08g43390.1	-2.33241	-1.98788	Os08g0547300 protein; Putative cytochrome p450 (CYP78A9); cDNA clone:J013131L23, full insert sequence [Source:UniProtKB/TrEMBL;Acc:Q6Z9D5]
LOC_Os01g65480.1	-2.32193	-2.40019	Os01g0875700 protein; Putative DnaJ-like protein; cDNA clone:001-121-H08, full insert sequence [Source:UniProtKB/TrEMBL;Acc:Q5N8X4]
LOC_Os01g68900.1	-2.09825	-2.71626	Os01g0917900 protein; Zinc finger (C3HC4-type RING finger)-like; cDNA clone:001-127-C08, full insert sequence [Source:UniProtKB/TrEMBL;Acc:Q8RZV3]
LOC_Os09g16030.1	-2.0164	-0.892657	Betanidin-5-O-glucosyltransferase-like; Os09g0329200 protein [Source:UniProtKB/TrEMBL;Acc:Q6K2Q2]
LOC_Os06g28820.1	-1.96376	-3.25465	Beta-amyrin synthase-like [Source:UniProtKB/TrEMBL;Acc:Q67VR1]
LOC_Os05g51190.2	-1.82847	-1.64871	Putative uncharacterized protein OSJNBa0022J22.5; Unknow protein; cDNA clone:J013130D08, full insert sequence [Source:UniProtKB/TrEMBL;Acc:Q6L560]
LOC_Os12g02540.1	-1.74241	-0.99693	Os12g0117600 protein; Transposon protein, putative, Mutator sub-class, expressed [Source:UniProtKB/TrEMBL;Acc:Q2QYI7]
LOC_Os03g57540.1	1.33857	1.40958	---NA---
LOC_Os08g39840.1	1.42707	2.31109	Lipoxygenase 7, chloroplastic [Source:UniProtKB/Swiss-Prot;Acc:P38419]
LOC_Os01g57510.1	1.46676	0.719841	Serine/threonine-protein kinase [Source:UniProtKB/TrEMBL;Acc:Q8LQN6]
LOC_Os07g45550.1	1.58496	1.02405	---NA---
LOC_Os05g26660.1	1.65031	1.43018	Os05g0331200 protein; Putative NADPH dehydrogenase; cDNA clone:J023127O13, full insert sequence [Source:UniProtKB/TrEMBL;Acc:Q5W745]
LOC_Os01g10110.1	1.72683	2.21179	Cytokinin dehydrogenase 2 [Source:UniProtKB/Swiss-Prot;Acc:Q4ADV8]
LOC_Os11g41100.1	1.82256	1.61358	Leucine Rich Repeat family protein; Os11g0628000 protein [Source:UniProtKB/TrEMBL;Acc:Q2R0X3]
LOC_Os03g28090.1	1.8516	1.37685	Pectinesterase [Source:UniProtKB/TrEMBL;Acc:Q84MV1]
LOC_Os01g71760.1	1.88549	3.08431	---NA---
LOC_Os11g24060.1	1.88853	0.612588	At5g50300; Os11g0427700 protein; Xanthine/uracil/vitamin C permease family protein, putative, expressed; cDNA clone:J023111J10, full insert sequence [Source:UniProtKB/TrEMBL;Acc:Q53MW1]
LOC_Os02g09720.1	1.89311	1.66962	Putative multidrug resistance protein [Source:UniProtKB/Swiss-Prot;Acc:Q6YUU5]
LOC_Os09g20260.1	1.91035	2.33514	Putative polyamine oxidase [Source:UniProtKB/TrEMBL;Acc:Q6H5M8]
LOC_Os01g52790.1	1.91933	2.39816	Cytochrome P450-like; Os01g0728300 protein; Uncharacterized protein [Source:UniProtKB/TrEMBL;Acc:Q9AX23]
LOC_Os01g61460.1	1.93149	2.20399	Lustrin A-like; Os01g0830700 protein; cDNA clone:J033058D09, full insert sequence [Source:UniProtKB/TrEMBL;Acc:Q8S237]
LOC_Os07g36570.1	1.93366	1.68181	Serine/threonine-protein kinase [Source:UniProtKB/TrEMBL;Acc:Q7EZ33]
LOC_Os07g03920.1	1.93502	1.30016	---NA---
LOC_Os06g10520.1	1.93973	1.99902	Os06g0207000 protein; Pantothenate kinase 1-like; cDNA clone:J013095O17, full insert sequence [Source:UniProtKB/TrEMBL;Acc:Q69TF4]
LOC_Os06g44170.1	1.94834	2.59286	Os06g0651000 protein [Source:UniProtKB/TrEMBL;Acc:Q0DAI4]
LOC_Os07g48010.1	1.95133	2.13857	Os07g0677100 protein; Peroxidase; cDNA clone:J033064K15, full insert sequence [Source:UniProtKB/TrEMBL;Acc:Q7F1U1]
LOC_Os02g56850.1	1.97133	1.27507	Glutathione reductase, cytosolic [Source:UniProtKB/Swiss-Prot;Acc:P48642]
LOC_Os09g28650.1	1.97143	2.20814	Os09g0460700 protein; Putative PrMC3; cDNA clone:002-142-C08, full insert sequence [Source:UniProtKB/TrEMBL;Acc:Q67J05]
LOC_Os05g48660.1	1.97836	1.94705	Os05g0560300 protein; Putative uncharacterized protein OJ1115_B06.5 [Source:UniProtKB/TrEMBL;Acc:Q688Y8]
LOC_Os05g45350.1	1.98713	2.94302	Os05g0529700 protein; Putative uncharacterized protein OJ1187_E11.20; cDNA clone:002-150-B07, full insert sequence [Source:UniProtKB/TrEMBL;Acc:Q65XB8]
LOC_Os03g21030.1	1.99783	1.81937	GRAB2 protein, putative, expressed; NAC transcription factor 39; Os03g0327100 protein; Putative NAM (No apical meristem) protein; cDNA clone:J013046E14, full insert sequence [Source:UniProtKB/TrEMBL;Acc:Q8H7M4]
LOC_Os11g47870.1	1.99908	2.19082	GRAS family transcription factor containing protein, expressed; GRAS family transcription factor, putative; Os11g0705200 protein [Source:UniProtKB/TrEMBL;Acc:Q53MB0]
LOC_Os05g02140.1	2.01601	2.17969	Os05g0112101 protein; Putative uncharacterized protein P0016H04.17; cDNA, clone: J065141G20, full insert sequence [Source:UniProtKB/TrEMBL;Acc:Q65XV1]
LOC_Os04g37430.1	2.02102	1.81953	Putative lipoxygenase 5 [Source:UniProtKB/Swiss-Prot;Acc:Q7XV13]
LOC_Os04g15580.1	2.02467	1.82393	---NA---
LOC_Os11g47809.1	2.02677	3.20854	Metallothionein-like protein 1A [Source:UniProtKB/Swiss-Prot;Acc:P0C5B3]
LOC_Os11g04030.1	2.03256	1.55178	Major facilitator superfamily antiporter, putative, expressed; Os11g0135000 protein [Source:UniProtKB/TrEMBL;Acc:Q2RAW4]
LOC_Os02g12030.1	2.04117	1.34606	Putative uncharacterized protein [Source:UniProtKB/TrEMBL;Acc:A3A4G5]
LOC_Os01g71310.1	2.05102	1.52108	Cytokinin dehydrogenase 4 [Source:UniProtKB/Swiss-Prot;Acc:Q5JLP4]
LOC_Os08g39660.1	2.05988	1.06143	Cyt-P450 monooxygenase; Os08g0507100 protein [Source:UniProtKB/TrEMBL;Acc:Q6Z3R2]
LOC_Os01g08090.1	2.07681	2.4277	Os01g0176000 protein; Putative UDP-glucose: flavonoid 7-O-glucosyltransferase; Uncharacterized protein [Source:UniProtKB/TrEMBL;Acc:Q9FU69]
LOC_Os09g30120.1	2.08962	2.06416	Cellulose synthase-like protein E1 [Source:UniProtKB/Swiss-Prot;Acc:Q651X7]
LOC_Os08g43120.1	2.10535	2.08746	Os08g0544400 protein [Source:UniProtKB/TrEMBL;Acc:Q0J3Z6]
LOC_Os05g01030.1	2.11586	2.09621	Os05g0100600 protein [Source:UniProtKB/TrEMBL;Acc:Q0DLI5]
LOC_Os07g22770.1	2.13422	3.5028	Os07g0410700 protein; Putative ethylene response factor ERF1; cDNA clone:001-105-A10, full insert sequence [Source:UniProtKB/TrEMBL;Acc:Q8H312]
LOC_Os06g06350.1	2.14428	1.69133	Os06g0158000 protein; Putative acyl-CoA synthetase [Source:UniProtKB/TrEMBL;Acc:Q5VM91]
LOC_Os09g36200.1	2.14846	2.67252	Os09g0532000 protein; Putative uncharacterized protein OJ1254_E07.23; Putative uncharacterized protein P0515E01.8; Senescence-inducible chloroplast stay-green protein; cDNA clone:001-203-B12, full insert sequence [Source:UniProtKB/TrEMBL;Acc:Q652K1]
LOC_Os01g04580.1	2.16169	2.86373	Os01g0138400 protein; Putative receptor serine/threonine kinase PR5K [Source:UniProtKB/TrEMBL;Acc:Q5ZC55]
LOC_Os02g38840.1	2.1632	2.25271	Glucose-6-phosphate 1-dehydrogenase [Source:UniProtKB/TrEMBL;Acc:Q6K5H5]
LOC_Os01g53330.1	2.16763	1.58306	Os01g0734600 protein; Putative arbutin synthase; cDNA clone:J013008B02, full insert sequence; cDNA clone:J033119O19, full insert sequence [Source:UniProtKB/TrEMBL;Acc:Q942C5]
LOC_Os03g62200.1	2.18029	2.75766	Ammonium transporter 3 member 2 [Source:UniProtKB/Swiss-Prot;Acc:Q851M9]
LOC_Os10g01080.1	2.18367	1.84546	Probable pyridoxal biosynthesis protein PDX1.2 [Source:UniProtKB/Swiss-Prot;Acc:Q8W3D0]
LOC_Os01g40870.1	2.18998	2.95832	Os01g0591300 protein; Putative cytosolic aldehyde dehydrogenase RF2D [Source:UniProtKB/TrEMBL;Acc:Q94JC6]
LOC_Os03g56580.1	2.19046	1.75972	NAC-domain containing protein 9, putative, expressed; Os03g0777000 protein; Putative NAC domain protein; Putative NAM (No apical meristem) protein [Source:UniProtKB/TrEMBL;Acc:Q8S7I7]
LOC_Os05g04930.1	2.19598	2.6205	Os05g0141300 protein; Putative benzyl alcohol benzoyl transferase [Source:UniProtKB/TrEMBL;Acc:Q75KH0]
LOC_Os09g29510.1	2.19944	1.40381	---NA---
LOC_Os03g29410.1	2.20189	1.83417	Os03g0407900 protein; Serine/threonine-protein kinase NAK, putative, expressed; cDNA clone:J013145E01, full insert sequence [Source:UniProtKB/TrEMBL;Acc:Q10JU0]
LOC_Os07g44410.1	2.20808	2.45738	Os07g0638100 protein; Putative uncharacterized protein OJ1340_C08.105 [Source:UniProtKB/TrEMBL;Acc:Q8GVH2]
LOC_Os03g48140.1	2.21511	1.9244	Putative uncharacterized protein [Source:UniProtKB/TrEMBL;Acc:B9FAN5]
LOC_Os03g61360.1	2.21568	1.41397	Hydrolase, alpha/beta fold family protein, expressed; Os03g0829200 protein; Putative hydrolase; cDNA clone:002-140-A05, full insert sequence [Source:UniProtKB/TrEMBL;Acc:Q850X4]
LOC_Os01g65700.1	2.22116	2.73463	Os01g0879200 protein; Putative uncharacterized protein P0018C10.24; Putative uncharacterized protein P0471B04.35; cDNA clone:002-154-C05, full insert sequence [Source:UniProtKB/TrEMBL;Acc:Q8L453]
LOC_Os10g25040.1	2.22459	1.76124	Putative red chlorophyll catabolite reductase; Red chlorophyll catabolite reductase family protein, expressed [Source:UniProtKB/TrEMBL;Acc:Q94HB5]
LOC_Os11g03910.1	2.23552	1.71196	Putative uncharacterized protein [Source:UniProtKB/TrEMBL;Acc:B9G990]
LOC_Os01g58280.1	2.24043	3.26603	Os01g0795200 protein [Source:UniProtKB/TrEMBL;Acc:Q0JIK5]
LOC_Os01g50100.1	2.24066	2.33957	Os01g0695800 protein [Source:UniProtKB/TrEMBL;Acc:Q0JK51]
LOC_Os07g32570.1	2.25769	2.68639	Probable 5'-adenylylsulfate reductase 1, chloroplastic [Source:UniProtKB/Swiss-Prot;Acc:Q6Z4A7]
LOC_Os07g31960.1	2.26183	1.10673	Os07g0502900 protein; Putative glucosyltransferase [Source:UniProtKB/TrEMBL;Acc:Q6Z485]
LOC_Os02g20970.1	2.27034	1.91509	C2 domain-containing protein-like; Os02g0313700 protein [Source:UniProtKB/TrEMBL;Acc:Q6Z6R6]
LOC_Os01g19260.1	2.29344	2.64357	AAA-type ATPase-like; Os01g0297200 protein; cDNA clone:002-149-D07, full insert sequence [Source:UniProtKB/TrEMBL;Acc:Q94IX9]
LOC_Os12g30180.1	2.29755	1.46176	Os12g0486900 protein [Source:UniProtKB/TrEMBL;Acc:Q0INA8]
LOC_Os08g42910.1	2.30238	2.29323	Methionine aminopeptidase [Source:UniProtKB/TrEMBL;Acc:Q6ZIT3]
LOC_Os04g42980.1	2.30251	2.04801	OSJNBa0043L24.22 protein; Os04g0508800 protein [Source:UniProtKB/TrEMBL;Acc:Q7XM95]
LOC_Os10g34220.1	2.30294	1.78487	---NA---
LOC_Os04g49194.1	2.30685	3.29499	Putative uncharacterized protein [Source:UniProtKB/TrEMBL;Acc:B9FC47]
LOC_Os10g04510.1	2.31577	1.77319	---NA---
LOC_Os01g21250.1	2.33812	2.42758	Os01g0314800 protein; Uncharacterized protein [Source:UniProtKB/TrEMBL;Acc:Q0JN91]
LOC_Os05g03920.1	2.35086	2.97237	Putative uncharacterized protein P0033D06.1 [Source:UniProtKB/TrEMBL;Acc:Q65XU5]
LOC_Os01g70210.1	2.3523	2.52277	Os01g0926800 protein; Sec14 like protein [Source:UniProtKB/TrEMBL;Acc:Q8S1X5]
LOC_Os01g65380.1	2.35546	2.16466	Cytosolic factor-like protein [Source:UniProtKB/TrEMBL;Acc:Q5N8X1]
LOC_Os02g36770.1	2.35722	2.36466	Putative beta-1,3-galactosyltransferase [Source:UniProtKB/TrEMBL;Acc:Q69JV6]
LOC_Os01g60930.1	2.35771	2.15575	Os01g0824800 protein; Putative uncharacterized protein P0031D02.38; Putative uncharacterized protein P0439E11.2; cDNA clone:J013055G05, full insert sequence [Source:UniProtKB/TrEMBL;Acc:Q5QMB6]
LOC_Os08g34790.1	2.36037	1.59411	Probable 4-coumarate--CoA ligase 5 [Source:UniProtKB/Swiss-Prot;Acc:Q6ZAC1]
LOC_Os10g33210.1	2.36111	2.80413	Os10g0470700 protein; POT family protein, expressed; cDNA clone:J033020K03, full insert sequence [Source:UniProtKB/TrEMBL;Acc:Q337L5]
LOC_Os01g73500.1	2.36247	1.94925	Os01g0965900 protein; Putative uncharacterized protein P0458E05.22; Uncharacterized protein; cDNA clone:002-152-E03, full insert sequence [Source:UniProtKB/TrEMBL;Acc:Q5JJV6]
LOC_Os01g40580.1	2.36438	1.52316	Os01g0588400 protein; Putative hypersensitive-induced response protein; Uncharacterized protein; cDNA clone:002-126-G10, full insert sequence [Source:UniProtKB/TrEMBL;Acc:Q8S1F0]
LOC_Os02g09250.1	2.37055	2.32887	Os02g0185300 protein; Putative cytochrome P450; cDNA clone:J023002L07, full insert sequence [Source:UniProtKB/TrEMBL;Acc:Q6ZIH1]
LOC_Os07g36560.1	2.37907	1.38522	Os07g0550600 protein; Putative benzoyl coenzyme A: benzyl alcohol benzoyl transferase; cDNA clone:002-124-C01, full insert sequence [Source:UniProtKB/TrEMBL;Acc:Q7EZ34]
LOC_Os08g26880.1	2.38639	2.20941	Putative uncharacterized protein [Source:UniProtKB/TrEMBL;Acc:A3BSC5]
LOC_Os07g35660.1	2.38655	2.62157	Os07g0541000 protein; Putative serine/threonine kinase protein [Source:UniProtKB/TrEMBL;Acc:Q84S65]
LOC_Os03g15050.1	2.38705	2.26078	Os03g0255500 protein; Phosphoenolpyruvate carboxykinase, putative, expressed; cDNA clone:J033092F07, full insert sequence [Source:UniProtKB/TrEMBL;Acc:Q10NX2]
LOC_Os08g32970.1	2.38953	1.77192	Annexin [Source:UniProtKB/TrEMBL;Acc:Q84Q48]
LOC_Os10g02070.1	2.39307	4.83706	Class III peroxidase 126; Os10g0109600 protein; Peroxidase N, putative, expressed; Putative peroxidase; cDNA clone:006-210-B12, full insert sequence; cDNA clone:J013021P04, full insert sequence [Source:UniProtKB/TrEMBL;Acc:Q7XHB1]
LOC_Os02g35020.1	2.39671	1.55582	Lycogenin glucosyltransferase (Glycogenin)-like protein; Os02g0556000 protein [Source:UniProtKB/TrEMBL;Acc:Q6ZI88]
LOC_Os03g37830.1	2.39798	2.81204	Potassium transporter 27 [Source:UniProtKB/Swiss-Prot;Acc:Q84MS4]
LOC_Os02g53100.1	2.40229	1.81065	Putative uncharacterized protein [Source:UniProtKB/TrEMBL;Acc:B9F3G2]
LOC_Os11g38160.1	2.40599	2.58353	Sugar transporter family protein, expressed [Source:UniProtKB/TrEMBL;Acc:Q2R1T1]
LOC_Os08g40270.1	2.40749	1.41342	Putative uncharacterized protein [Source:UniProtKB/TrEMBL;Acc:A3BUT5]
LOC_Os08g01770.1	2.41158	2.67668	Os08g0109300 protein; Putative adenylate kinase, chloroplast (ATP-AMP transphosphorylase); cDNA clone:001-040-C04, full insert sequence; cDNA clone:J013073K09, full insert sequence [Source:UniProtKB/TrEMBL;Acc:Q6ZC69]
LOC_Os08g36500.1	2.4286	1.42259	Nitrate reductase [Source:UniProtKB/TrEMBL;Acc:Q6ZC33]
LOC_Os06g06440.1	2.43102	1.14605	Putative multidrug-resistance associated protein [Source:UniProtKB/TrEMBL;Acc:Q5VMX7]
LOC_Os06g47470.1	2.43244	2.88236	Os06g0689600 protein [Source:UniProtKB/TrEMBL;Acc:Q0D9Z5]
LOC_Os05g30350.1	2.43624	3.45546	Beta-glucosidase 22 [Source:UniProtKB/Swiss-Prot;Acc:Q60DX8]
LOC_Os08g04630.1	2.4417	1.73915	Putative NADH dehydrogenase; cDNA clone:J023142K02, full insert sequence [Source:UniProtKB/TrEMBL;Acc:Q6YZ09]
LOC_Os04g58710.1	2.44183	1.93717	OSJNBa0088H09.2 protein; Os04g0683700 protein [Source:UniProtKB/TrEMBL;Acc:Q7XPV4]
LOC_Os09g28180.1	2.45247	2.29681	Os09g0454900 protein; Putative S-receptor kinase, homolog [Source:UniProtKB/TrEMBL;Acc:Q67U98]
LOC_Os01g27210.1	2.4535	2.39531	Os01g0369700 protein; Putative glutathione transferase F4; cDNA clone:001-121-F03, full insert sequence; cDNA clone:002-188-H01, full insert sequence; cDNA clone:J033039A11, full insert sequence [Source:UniProtKB/TrEMBL;Acc:Q5ZC86]
LOC_Os08g06170.1	2.45472	2.45629	Os08g0158200 protein; Putative Reticuline oxidase; cDNA clone:J023019G18, full insert sequence [Source:UniProtKB/TrEMBL;Acc:Q84PV7]
LOC_Os05g27010.1	2.459	1.89243	Os05g0335800 protein; Putative uncharacterized protein OSJNBa0049D13.9 [Source:UniProtKB/TrEMBL;Acc:Q5KQF1]
LOC_Os05g44770.1	2.46371	3.42713	Putative uncharacterized protein OJ1087_C03.13; Putative uncharacterized protein OSJNBa0075A10.6 [Source:UniProtKB/TrEMBL;Acc:Q5W675]
LOC_Os07g02990.1	2.46803	0.648926	Os07g0121100 protein; Putative uncharacterized protein OSJNBa0057M23.104; Putative uncharacterized protein P0022B05.132; cDNA clone:J033104A05, full insert sequence [Source:UniProtKB/TrEMBL;Acc:Q7XIE6]
LOC_Os12g28137.1	2.46953	2.15376	ATPase, AAA family protein; ATPase, AAA family protein, expressed; Os12g0467700 protein [Source:UniProtKB/TrEMBL;Acc:Q2QRB1]
LOC_Os10g22070.1	2.47138	2.20971	Glutathione S-transferase, N-terminal domain containing protein, expressed; Os10g0365300 protein; Putative glutathione S-transferase [Source:UniProtKB/TrEMBL;Acc:Q8W2T8]
LOC_Os01g20206.1	2.47315	2.83195	---NA---
LOC_Os07g43800.1	2.48445	2.59233	Os07g0631700 protein; Putative uncharacterized protein P0519E12.112; cDNA clone:001-104-H09, full insert sequence [Source:UniProtKB/TrEMBL;Acc:Q8LHN5]
LOC_Os03g10478.1	2.48774	1.15458	1,4-beta-xylanase, putative, expressed [Source:UniProtKB/TrEMBL;Acc:Q10QC0]
LOC_Os07g44910.1	2.50353	1.47034	Os07g0643700 protein; Putative esterase; cDNA clone:002-138-E04, full insert sequence [Source:UniProtKB/TrEMBL;Acc:Q7F1Y5]
LOC_Os01g51570.1	2.51185	2.38671	Beta-1,3-glucanase; Os01g0713200 protein; Uncharacterized protein; cDNA clone:001-034-G03, full insert sequence; cDNA clone:006-301-D12, full insert sequence; cDNA clone:006-308-D11, full insert sequence [Source:UniProtKB/TrEMBL;Acc:Q7F354]
LOC_Os05g16824.1	2.5189	1.22067	cDNA clone:J013099L16, full insert sequence [Source:UniProtKB/TrEMBL;Acc:B7EDI5]
LOC_Os06g23140.1	2.53356	1.81065	---NA---
LOC_Os02g31910.1	2.5376	1.04359	Potassium transporter 19 [Source:UniProtKB/Swiss-Prot;Acc:Q6H4M2]
LOC_Os07g36690.1	2.54651	1.63526	Mixed-linked glucan synthase 2 [Source:UniProtKB/Swiss-Prot;Acc:Q84S11]
LOC_Os01g52230.1	2.55035	1.64605	Os01g0720400 protein; Phosphatase-like [Source:UniProtKB/TrEMBL;Acc:Q8W0E7]
LOC_Os04g50950.1	2.55245	1.12689	OSJNba0093F12.12 protein; Os04g0597800 protein [Source:UniProtKB/TrEMBL;Acc:Q7XNU6]
LOC_Os11g15570.1	2.55343	2.2749	At1g18480/F15H18_1; Expressed protein; Os11g0261900 protein; cDNA clone:002-126-A02, full insert sequence [Source:UniProtKB/TrEMBL;Acc:Q53KP2]
LOC_Os09g22000.1	2.56747	1.64805	Haloacid dehalogenase-like hydrolase-like protein; Os09g0388400 protein; cDNA clone:J023027H14, full insert sequence [Source:UniProtKB/TrEMBL;Acc:Q6H5D1]
LOC_Os01g69140.1	2.57367	3.03738	---NA---
LOC_Os02g05970.1	2.5758	1.60902	Os02g0154000 protein; Putative Phytosulfokine receptor [Source:UniProtKB/TrEMBL;Acc:Q67IT1]
LOC_Os10g40550.1	2.58774	1.89218	Probable trehalose-phosphate phosphatase 2 [Source:UniProtKB/Swiss-Prot;Acc:Q9FWQ2]
LOC_Os09g31130.1	2.58908	2.63963	Os09g0484900 protein; cDNA clone:001-202-D02, full insert sequence; cDNA clone:J013123J03, full insert sequence [Source:UniProtKB/TrEMBL;Acc:Q0J0T0]
LOC_Os01g16810.1	2.58927	1.42647	Putative transcription factor [Source:UniProtKB/TrEMBL;Acc:Q5NBM8]
LOC_Os11g25454.1	2.6036	2.19388	Os11g0441500 protein; UDP-glucoronosyl and UDP-glucosyl transferase family protein, expressed [Source:UniProtKB/TrEMBL;Acc:Q0ISY7]
LOC_Os07g39740.1	2.61501	2.00769	Os07g0586100 protein; Putative early nodulin 8; cDNA clone:J023092E11, full insert sequence [Source:UniProtKB/TrEMBL;Acc:Q7XHN5]
LOC_Os06g05410.1	2.62152	3.65829	Os06g0146600 protein; Putative uncharacterized protein P0036F10.20; cDNA clone:J033064J17, full insert sequence [Source:UniProtKB/TrEMBL;Acc:Q5VP47]
LOC_Os01g04450.1	2.62441	1.9915	Os01g0136800 protein; Putative receptor protein kinase CRINKLY4; cDNA clone:J013129P20, full insert sequence [Source:UniProtKB/TrEMBL;Acc:Q5ZC64]
LOC_Os07g37730.1	2.62472	2.84249	Os07g0564500 protein; Putative NADH dehydrogenase; cDNA clone:J023089K20, full insert sequence [Source:UniProtKB/TrEMBL;Acc:Q8H5X6]
LOC_Os08g24670.1	2.63157	2.4848	Os08g0334300 protein; Putative uncharacterized protein OSJNBb0076O03.13 [Source:UniProtKB/TrEMBL;Acc:Q6YUJ2]
LOC_Os02g36300.1	2.63249	1.33939	Os02g0572200 protein; Putative RING-H2 zinc finger protein ATL6; cDNA clone:002-137-C02, full insert sequence [Source:UniProtKB/TrEMBL;Acc:Q6Z5I5]
LOC_Os04g22120.1	2.63422	3.60307	OSJNBb0096E05.1 protein; Os04g0288500 protein [Source:UniProtKB/TrEMBL;Acc:Q7X756]
LOC_Os07g49520.1	2.63989	1.64302	Os07g0695800 protein; Putative 2-oxoglutarate dehydrogenase, E1 subunit; cDNA clone:J023097A04, full insert sequence [Source:UniProtKB/TrEMBL;Acc:Q6Z3X5]
LOC_Os01g09990.1	2.64265	2.8039	BHLH transcription factor; Basic helix-loop-helix protein-like; Os01g0196300 protein; cDNA clone:J033115I17, full insert sequence [Source:UniProtKB/TrEMBL;Acc:Q5SMX4]
LOC_Os03g16900.1	2.64639	1.16922	Os03g0277000 protein; Rab GDP dissociation inhibitor alpha, putative, expressed; cDNA clone:J023100O09, full insert sequence [Source:UniProtKB/TrEMBL;Acc:Q10NA3]
LOC_Os12g42280.1	2.64682	2.0301	---NA---
LOC_Os03g61829.1	2.65318	2.99735	Expressed protein [Source:UniProtKB/TrEMBL;Acc:Q75LI3]
LOC_Os01g11910.1	2.66184	2.04411	DNA binding protein-like; Os01g0218100 protein [Source:UniProtKB/TrEMBL;Acc:Q9FTQ1]
LOC_Os02g33820.1	2.67479	1.90589	Putative uncharacterized protein P0472F10.20-4 [Source:UniProtKB/TrEMBL;Acc:Q6ESY3]
LOC_Os07g38250.1	2.67881	1.11647	Os07g0569800 protein; Putative lectin-like protein kinase; cDNA clone:002-147-H04, full insert sequence [Source:UniProtKB/TrEMBL;Acc:Q7XIH4]
LOC_Os03g17810.1	2.68055	2.85798	LOB domain protein 1, putative, expressed; Os03g0287400 protein; cDNA clone:J023131K07, full insert sequence [Source:UniProtKB/TrEMBL;Acc:Q10N09]
LOC_Os02g52150.1	2.68296	1.66769	24.1 kDa heat shock protein, mitochondrial [Source:UniProtKB/Swiss-Prot;Acc:Q6Z7V2]
LOC_Os02g39160.1	2.6956	3.2853	4-hydroxy-3-methylbut-2-en-1-yl diphosphate synthase, chloroplastic [Source:UniProtKB/Swiss-Prot;Acc:Q6K8J4]
LOC_Os11g35330.1	2.69711	1.74932	Os11g0557500 protein; Protein kinase domain containing protein, expressed [Source:UniProtKB/TrEMBL;Acc:Q2R2M3]
LOC_Os09g04310.1	2.69718	2.85567	---NA---
LOC_Os03g32230.1	2.69764	2.27366	C2H2 transcription factor; C2H2 type zinc finger containing protein; C2H2-type zinc finger protein ZFP36; Os03g0437200 protein; Zinc finger, C2H2 type family protein, expressed; cDNA clone:006-206-D03, full insert sequence [Source:UniProtKB/TrEMBL;Acc:Q75KE5]
LOC_Os08g44830.1	2.71388	2.16022	Os08g0562300 protein; Putative transparent testa 1 [Source:UniProtKB/TrEMBL;Acc:Q6YYW0]
LOC_Os02g36020.1	2.71721	1.91915	---NA---
LOC_Os05g11070.1	2.71853	2.80632	Os05g0199800 protein [Source:UniProtKB/TrEMBL;Acc:Q0DK30]
LOC_Os03g16350.1	2.72218	2.03752	DNA-binding protein, putative, expressed; Os03g0270000 protein; Putative uncharacterized protein OJ1261C08.1; Putative uncharacterized protein OSJNBa0071M09.20; cDNA clone:001-206-H05, full insert sequence; cDNA clone:006-311-H06, full insert sequence [Source:UniProtKB/TrEMBL;Acc:Q84K39]
LOC_Os05g30760.1	2.72345	3.29937	Os05g0370700 protein; Putative esterase; cDNA clone:002-152-B10, full insert sequence [Source:UniProtKB/TrEMBL;Acc:Q60EW8]
LOC_Os09g23300.1	2.72856	1.90976	---NA---
LOC_Os05g46840.1	2.73395	1.96161	Os05g0546400 protein; Putative uncharacterized protein OJ1345_B12.9 [Source:UniProtKB/TrEMBL;Acc:Q6L5A5]
LOC_Os12g05110.1	2.73431	2.44334	Pyruvate kinase [Source:UniProtKB/TrEMBL;Acc:Q2QXR8]
LOC_Os02g53410.1	2.73729	2.33416	Os02g0774200 protein; Putative uncharacterized protein OJ1448_G06.9; Putative uncharacterized protein OJ1611_C08.37; cDNA clone:002-103-G09, full insert sequence; cDNA clone:J013084M15, full insert sequence [Source:UniProtKB/TrEMBL;Acc:Q6Z7L2]
LOC_Os04g02050.1	2.74928	1.97051	Os04g0111200 protein [Source:UniProtKB/TrEMBL;Acc:Q0JFE2]
LOC_Os12g06180.1	2.80179	2.52408	Putative uncharacterized protein [Source:UniProtKB/TrEMBL;Acc:B9GBZ6]
LOC_Os07g42740.1	2.80855	1.91951	Os07g0619500 protein; Putative uncharacterized protein P0560B08.115; cDNA clone:002-130-D09, full insert sequence; cDNA clone:J013104E22, full insert sequence [Source:UniProtKB/TrEMBL;Acc:Q8LHQ4]
LOC_Os04g49360.1	2.8268	1.06396	---NA---
LOC_Os12g13550.1	2.82727	1.33549	NB-ARC domain containing protein, expressed; Os12g0237900 protein [Source:UniProtKB/TrEMBL;Acc:Q2QV98]
LOC_Os11g03600.1	2.83003	1.22257	Harpin-induced protein 1 containing protein, expressed; Os11g0130400 protein [Source:UniProtKB/TrEMBL;Acc:Q2RB10]
LOC_Os05g07300.1	2.83912	1.18429	Serine/threonine-protein kinase [Source:UniProtKB/TrEMBL;Acc:Q60D78]
LOC_Os02g02340.1	2.84218	2.40595	Putative uncharacterized protein [Source:UniProtKB/TrEMBL;Acc:A3A2E5]
LOC_Os01g50410.1	2.84504	3.01119	Os01g0699500 protein [Source:UniProtKB/TrEMBL;Acc:Q0JK35]
LOC_Os02g44880.1	2.84747	2.18389	Os02g0669500 protein; Putative uncharacterized protein OJ1725_H08.31; Putative uncharacterized protein P0684A08.17 [Source:UniProtKB/TrEMBL;Acc:Q6ESQ8]
LOC_Os01g41430.1	2.84973	2.80946	Glucosyltransferase IS5a salicylate-induced-like; Os01g0597800 protein; cDNA clone:001-113-H06, full insert sequence [Source:UniProtKB/TrEMBL;Acc:Q5ZAF2]
LOC_Os03g09250.1	2.85146	1.92676	Inositol-3-phosphate synthase [Source:UniProtKB/Swiss-Prot;Acc:O64437]
LOC_Os12g05870.1	2.86116	2.08508	Putative germin-like protein 12-3 [Source:UniProtKB/Swiss-Prot;Acc:Q2QXJ1]
LOC_Os03g46060.1	2.8659	3.09237	Os03g0663400 protein; P21 protein, putative, expressed; Putative antifungal thaumatin-like protein; cDNA clone:001-034-E02, full insert sequence; cDNA clone:J033108D14, full insert sequence; cDNA clone:J033115J22, full insert sequence [Source:UniProtKB/TrEMBL;Acc:Q75GX3]
LOC_Os12g05860.1	2.87814	1.65764	Germin-like protein 12-2 [Source:UniProtKB/Swiss-Prot;Acc:Q2QXJ2]
LOC_Os09g29310.1	2.89235	2.62939	Os09g0468300 protein; RING-H2 zinc finger protein ATL6-like [Source:UniProtKB/TrEMBL;Acc:Q6K5E4]
LOC_Os07g48229.1	2.89717	1.87937	Os07g0680000 protein; Putative vacuolar targeting receptor; cDNA clone:J023134F15, full insert sequence [Source:UniProtKB/TrEMBL;Acc:Q7XHX6]
LOC_Os07g03170.1	2.90297	3.28511	Os07g0123800 protein; Putative uncharacterized protein OJ1007_H09.101; Putative uncharacterized protein OSJNBa0057M23.140; Putative uncharacterized protein P0474G09.101 [Source:UniProtKB/TrEMBL;Acc:Q8LIS8]
LOC_Os01g52320.1	2.90432	1.32058	Uncharacterized protein [Source:UniProtKB/TrEMBL;Acc:A2ZXC2]
LOC_Os12g38270.1	2.90649	4.42303	Metallothionein-like protein 4A [Source:UniProtKB/Swiss-Prot;Acc:Q0IMG5]
LOC_Os10g37570.1	2.90708	1.34229	F-box domain containing protein; Os10g0520100 protein; Putative uncharacterized protein OSJNBb0018B10.9 [Source:UniProtKB/TrEMBL;Acc:Q9FWD1]
LOC_Os09g32570.1	2.91062	1.57097	Os09g0502500 protein; cDNA clone:002-144-E03, full insert sequence [Source:UniProtKB/TrEMBL;Acc:Q0J0P9]
LOC_Os06g46340.1	2.91505	1.23471	Putative uncharacterized protein B1153E06.13-2; Putative uncharacterized protein P0710B08.7-2 [Source:UniProtKB/TrEMBL;Acc:Q653V3]
LOC_Os02g52210.1	2.91802	1.97491	Os02g0759400 protein; RING/C3HC4/PHD zinc finger-like protein; cDNA clone:J013107I10, full insert sequence [Source:UniProtKB/TrEMBL;Acc:Q6PU50]
LOC_Os04g45290.1	2.9222	2.40418	Os04g0535600 protein; cDNA clone:J013001P13, full insert sequence; cDNA clone:J023147H06, full insert sequence [Source:UniProtKB/TrEMBL;Acc:Q0JBF1]
LOC_Os07g33440.1	2.92752	2.30137	Os07g0518100 protein; Putative taxane 14b-hydroxylase [Source:UniProtKB/TrEMBL;Acc:Q7EZ52]
LOC_Os01g31980.1	2.93497	2.73527	Os01g0504500 protein; Putative NIC2 [Source:UniProtKB/TrEMBL;Acc:Q5QN97]
LOC_Os11g42410.1	2.93565	1.74889	Os11g0643600 protein [Source:UniProtKB/TrEMBL;Acc:Q0IRE3]
LOC_Os05g31140.1	2.93747	4.11531	'putative beta-1,3-glucanase'; Os05g0375400 protein; cDNA clone:001-034-H03, full insert sequence [Source:UniProtKB/TrEMBL;Acc:Q75K72]
LOC_Os07g06460.1	2.94376	1.61754	Putative uncharacterized protein P0455F03.24 [Source:UniProtKB/TrEMBL;Acc:Q6Z128]
LOC_Os03g37490.1	2.9445	2.28317	MATE efflux family protein, expressed [Source:UniProtKB/TrEMBL;Acc:Q10HY1]
LOC_Os09g38130.1	2.94825	2.70771	Os09g0554300 protein [Source:UniProtKB/TrEMBL;Acc:Q0IZR4]
LOC_Os07g48020.1	2.95158	1.92363	Os07g0677200 protein; Peroxidase; cDNA clone:001-037-F01, full insert sequence; cDNA clone:J033023C17, full insert sequence [Source:UniProtKB/TrEMBL;Acc:Q7F1U0]
LOC_Os07g03780.1	2.96843	1.72465	Putative receptor kinase Lecrk [Source:UniProtKB/TrEMBL;Acc:Q6YT62]
LOC_Os10g36980.1	2.9931	2.48731	Os10g0513900 protein; Putative cytochrome P450; Transposon protein, putative, unclassified, expressed; cDNA clone:001-202-F01, full insert sequence; cDNA clone:J033061A12, full insert sequence [Source:UniProtKB/TrEMBL;Acc:Q9FW80]
LOC_Os08g30150.1	2.99526	1.33228	---NA---
LOC_Os05g15530.1	2.99766	2.80661	Os05g0244700 protein; cDNA clone:J033051I12, full insert sequence [Source:UniProtKB/TrEMBL;Acc:Q0DJP6]
LOC_Os02g57720.1	3.00059	2.71807	Aquaporin PIP 1-3 [Source:UniProtKB/Swiss-Prot;Acc:Q9SXF8]
LOC_Os04g56430.1	3.00461	4.70935	DUF26-like protein; OSJNBa0011F23.18 protein; OSJNBa0015K02.5 protein; Os04g0659300 protein; Putative receptor-like protein kinase; Receptor-like protein kinase; cDNA clone:006-211-C11, full insert sequence [Source:UniProtKB/TrEMBL;Acc:Q8S3P3]
LOC_Os04g40470.1	3.00998	1.43029	Os04g0480700 protein [Source:UniProtKB/TrEMBL;Acc:C7J100]
LOC_Os07g46860.1	3.01333	2.66653	Putative sex determination protein tasselseed 2 [Source:UniProtKB/TrEMBL;Acc:Q8LID2]
LOC_Os05g35290.1	3.02227	2.66325	Phenylalanine ammonia-lyase [Source:UniProtKB/TrEMBL;Acc:Q75HQ7]
LOC_Os01g70850.1	3.03404	3.06127	Esterase PIR7B [Source:UniProtKB/Swiss-Prot;Acc:Q0JG99]
LOC_Os07g33780.1	3.03527	3.82226	Pleiotropic drug resistance protein 5 [Source:UniProtKB/Swiss-Prot;Acc:Q8GU86]
LOC_Os08g02110.1	3.0375	5.08334	Os08g0113000 protein; Putative peroxidase 47 [Source:UniProtKB/TrEMBL;Acc:Q6ZCC2]
LOC_Os06g48250.1	3.0419	2.09158	AAA-type ATPase-like; Os06g0697600 protein [Source:UniProtKB/TrEMBL;Acc:Q5Z6G1]
LOC_Os04g59150.1	3.05059	2.2875	OSJNBa0039K24.4 protein; Os04g0688100 protein; cDNA clone:001-042-B05, full insert sequence; cDNA clone:J033090B01, full insert sequence [Source:UniProtKB/TrEMBL;Acc:Q7XSV2]
LOC_Os07g39520.1	3.07105	1.78286	Probable serine/threonine-protein kinase WNK5 [Source:UniProtKB/Swiss-Prot;Acc:Q0D541]
LOC_Os03g37840.1	3.07158	2.23935	Probable potassium transporter 16 [Source:UniProtKB/Swiss-Prot;Acc:Q84MS3]
LOC_Os10g30450.1	3.07405	2.44553	Os10g0440500 protein [Source:UniProtKB/TrEMBL;Acc:Q0IXG0]
LOC_Os12g44250.1	3.0741	2.40512	Os12g0639800 protein [Source:UniProtKB/TrEMBL;Acc:Q0ILK4]
LOC_Os05g24780.1	3.07587	1.58837	Probable calcium-binding protein CML21 [Source:UniProtKB/Swiss-Prot;Acc:Q0DJ94]
LOC_Os04g40990.1	3.08269	1.62895	Malate synthase [Source:UniProtKB/TrEMBL;Acc:Q7XUG1]
LOC_Os02g11870.1	3.08551	2.37268	Os02g0209400 protein; Putative uncharacterized protein OJ1006_A02.27; cDNA clone:002-139-B10, full insert sequence [Source:UniProtKB/TrEMBL;Acc:Q6H8D3]
LOC_Os02g40784.1	3.08696	3.62579	Os02g0621300 protein; Putative CER1 protein [Source:UniProtKB/TrEMBL;Acc:Q6K9F6]
LOC_Os08g40680.1	3.10343	1.91685	Os08g0518800 protein [Source:UniProtKB/TrEMBL;Acc:Q0J4E6]
LOC_Os11g47500.1	3.10484	1.84508	Chitinase; Chitinase III C10923-rice; Xylanase inhibitor protein 1, putative, expressed; cDNA clone:J033068O15, full insert sequence [Source:UniProtKB/TrEMBL;Acc:O49830]
LOC_Os10g34440.1	3.1126	1.33497	---NA---
LOC_Os10g40360.1	3.12205	3.04604	Os10g0550900 protein; Proline dehydrogenase family protein, expressed; cDNA clone:J023047B13, full insert sequence [Source:UniProtKB/TrEMBL;Acc:Q336U3]
LOC_Os07g44920.1	3.12267	2.2157	Os07g0643800 protein [Source:UniProtKB/TrEMBL;Acc:Q0D465]
LOC_Os04g35540.1	3.13058	2.0731	OSJNBb0086G13.12 protein; Os04g0435100 protein; cDNA clone:J013155C12, full insert sequence [Source:UniProtKB/TrEMBL;Acc:Q7XUT0]
LOC_Os07g03200.1	3.14387	2.09562	Phytosulfokines 4 Phytosulfokine-alpha Phytosulfokine-beta [Source:UniProtKB/Swiss-Prot;Acc:Q9AR88]
LOC_Os01g73200.1	3.15681	3.75633	Class III peroxidase 22; Os01g0963000 protein; Putative peroxidase; Uncharacterized protein; cDNA clone:006-208-A02, full insert sequence; cDNA clone:J033086I12, full insert sequence [Source:UniProtKB/TrEMBL;Acc:Q94DM2]
LOC_Os07g31884.1	3.15879	2.33254	Os07g0502200 protein; Putative MATE efflux protein family protein [Source:UniProtKB/TrEMBL;Acc:Q6Z493]
LOC_Os12g15530.1	3.15931	2.68415	Putative uncharacterized protein [Source:UniProtKB/TrEMBL;Acc:B9GCM5]
LOC_Os12g04360.1	3.16787	1.92224	EF hand family protein, expressed [Source:UniProtKB/TrEMBL;Acc:Q2QXZ7]
LOC_Os03g48220.1	3.19346	1.33228	rRNA N-glycosidase [Source:UniProtKB/TrEMBL;Acc:Q6AVW0]
LOC_Os03g13050.1	3.20179	1.23389	Expressed protein; Os03g0233000 protein; Putative uncharacterized protein OJ1175C11.12; cDNA clone:J023021I18, full insert sequence [Source:UniProtKB/TrEMBL;Acc:Q8S5X6]
LOC_Os01g08380.1	3.20256	1.57448	3'-N-debenzoyltaxol N-benzoyltransferase-like; Os01g0179000 protein [Source:UniProtKB/TrEMBL;Acc:Q9LGF6]
LOC_Os06g35650.1	3.21941	2.17536	Os06g0549600 protein; Putative CPRD2; cDNA clone:J033046H14, full insert sequence [Source:UniProtKB/TrEMBL;Acc:Q5Z957]
LOC_Os01g42380.1	3.22675	3.26806	Pleiotropic drug resistance protein 3 [Source:UniProtKB/Swiss-Prot;Acc:Q0JLC5]
LOC_Os02g50730.1	3.23384	1.95084	Os02g0740700 protein; Putative zinc metalloproteinase [Source:UniProtKB/TrEMBL;Acc:Q6Z7S6]
LOC_Os03g59070.1	3.24462	2.12789	Os03g0805400 protein; Phosphatidic acid phosphatase family protein, putative, expressed; Putative phosphatase; cDNA clone:J023111M04, full insert sequence; cDNA clone:J033086P22, full insert sequence [Source:UniProtKB/TrEMBL;Acc:Q75HI8]
LOC_Os10g41980.1	3.24736	3.00936	Expressed protein; Os10g0569400 protein; cDNA clone:001-103-C01, full insert sequence [Source:UniProtKB/TrEMBL;Acc:Q7XBZ4]
LOC_Os01g71740.1	3.25126	2.49522	Uncharacterized protein [Source:UniProtKB/TrEMBL;Acc:B9EWF0]
LOC_Os11g04560.1	3.25377	2.07431	EF hand family protein, expressed [Source:UniProtKB/TrEMBL;Acc:Q2RAQ9]
LOC_Os02g42780.1	3.27119	1.33053	Os02g0640500 protein; Putative lectin-like receptor kinase; cDNA clone:002-129-D02, full insert sequence [Source:UniProtKB/TrEMBL;Acc:Q6H7D2]
LOC_Os02g32620.1	3.27203	1.77249	Receptor protein kinase-like [Source:UniProtKB/TrEMBL;Acc:Q6H6Q2]
LOC_Os04g37490.1	3.2755	3.76897	Os04g0447700 protein; cDNA clone:002-137-F08, full insert sequence [Source:UniProtKB/TrEMBL;Acc:Q0JCV5]
LOC_Os03g32420.1	3.27823	2.43814	Os03g0439000 protein [Source:UniProtKB/TrEMBL;Acc:Q0DQX3]
LOC_Os07g39350.1	3.28379	2.83387	Putative sorbitol transporter [Source:UniProtKB/TrEMBL;Acc:Q6ZFM7]
LOC_Os12g33610.1	3.29191	3.03477	Phenylalanine ammonia-lyase [Source:UniProtKB/TrEMBL;Acc:Q2QPR0]
LOC_Os05g27580.1	3.29278	2.89647	Putative uncharacterized protein [Source:UniProtKB/TrEMBL;Acc:B9FGZ4]
LOC_Os11g10980.1	3.29636	1.7459	Pyruvate kinase [Source:UniProtKB/TrEMBL;Acc:Q2R8U5]
LOC_Os01g12210.1	3.32855	1.75445	Os01g0221600 protein; Putative uncharacterized protein P0443E05.4; Putative uncharacterized protein P0483F08.41; Uncharacterized protein [Source:UniProtKB/TrEMBL;Acc:Q9LDE9]
LOC_Os09g31486.1	3.32886	2.43442	Os09g0491772 protein [Source:UniProtKB/TrEMBL;Acc:B9G4B3]
LOC_Os11g47600.1	3.33251	2.73016	Chitinase III C10701-rice; Os11g0702100 protein; Xylanase inhibitor protein 1, putative, expressed [Source:UniProtKB/TrEMBL;Acc:Q53NL9]
LOC_Os03g08320.1	3.3365	3.80774	Os03g0180900 protein; Putative uncharacterized protein OSJNBa0050H14.23; Putative uncharacterized protein OSJNBb0076N15.9; ZIM motif family protein, expressed; cDNA clone:J033051K03, full insert sequence [Source:UniProtKB/TrEMBL;Acc:Q8GRS2]
LOC_Os01g20980.1	3.34085	2.03843	Pectin methylesterase PME1-like protein [Source:UniProtKB/TrEMBL;Acc:Q655Q3]
LOC_Os10g03320.1	3.35295	2.55441	Os10g0122000 protein; Putative anthocyanidin-3-glucoside rhamnosyltransferase; UDP-rhamnose:rhamnosyltransferase, putative, expressed [Source:UniProtKB/TrEMBL;Acc:Q8S7R8]
LOC_Os05g45070.1	3.35732	3.18927	Os05g0526700 protein; Putative uncharacterized protein OJ1187_E11.1; Putative uncharacterized protein OJ1593_C11.15; cDNA clone:002-143-D04, full insert sequence [Source:UniProtKB/TrEMBL;Acc:Q65X87]
LOC_Os06g34530.1	3.36191	2.32941	Putative uncharacterized protein OSJNBa0001B21.35; Putative uncharacterized protein P0551A03.3 [Source:UniProtKB/TrEMBL;Acc:Q5Z5E5]
LOC_Os05g50100.1	3.36428	3.52571	Os05g0576600 protein; Putative uncharacterized protein OJ1126_B10.3; cDNA clone:002-132-F10, full insert sequence [Source:UniProtKB/TrEMBL;Acc:Q6L5F9]
LOC_Os12g36680.1	3.36988	2.54192	Expressed protein; Os12g0552800 protein; cDNA clone:J023022C08, full insert sequence [Source:UniProtKB/TrEMBL;Acc:Q2QNU8]
LOC_Os04g51160.1	3.37239	3.34053	Ubiquinol oxidase [Source:UniProtKB/TrEMBL;Acc:O82766]
LOC_Os04g47720.1	3.37393	1.54713	OSJNBa0017B10.9 protein; Os04g0565200 protein [Source:UniProtKB/TrEMBL;Acc:Q7XQJ9]
LOC_Os09g39770.1	3.37898	2.55185	Os09g0571200 protein; Putative uncharacterized protein B1331F11.7; cDNA clone:001-105-A01, full insert sequence [Source:UniProtKB/TrEMBL;Acc:Q651B1]
LOC_Os06g37280.1	3.38585	1.584	Os06g0569300 protein; Putative uncharacterized protein OSJNBa0062E01.23 [Source:UniProtKB/TrEMBL;Acc:Q5Z5S2]
LOC_Os03g04890.1	3.40504	1.91252	Os03g0142500 protein; Zinc finger family protein, putative, expressed; cDNA clone:J023052J15, full insert sequence [Source:UniProtKB/TrEMBL;Acc:Q10RY0]
LOC_Os03g12500.1	3.41763	2.66941	Allene oxide synthase 2 [Source:UniProtKB/Swiss-Prot;Acc:Q7XYS3]
LOC_Os04g53930.1	3.44174	2.02117	Os04g0631100 protein [Source:UniProtKB/TrEMBL;Acc:Q0J9U3]
LOC_Os01g64570.1	3.45364	1.23074	Os01g0865700 protein; Putative immediate-early fungal elicitor protein CMPG1 [Source:UniProtKB/TrEMBL;Acc:Q5N9E5]
LOC_Os07g35140.1	3.45523	2.35425	Os07g0535800 protein; Receptor-like protein kinase-like; cDNA clone:002-166-F11, full insert sequence [Source:UniProtKB/TrEMBL;Acc:Q69W20]
LOC_Os04g32620.1	3.50067	2.40416	OSJNBa0039C07.10 protein; Os04g0398000 protein; cDNA clone:J033044C14, full insert sequence [Source:UniProtKB/TrEMBL;Acc:Q7XLG6]
LOC_Os01g06660.1	3.50151	2.58151	Os01g0160100 protein; Putative pyruvate decarboxylase; Similar to Zea mays mRNA for pyruvate decarboxylase; Uncharacterized protein [Source:UniProtKB/TrEMBL;Acc:Q9LGL5]
LOC_Os04g51660.1	3.51288	2.68064	OSJNBa0035M09.5 protein; OSJNBb0015N08.15 protein; Os04g0606000 protein; cDNA clone:001-203-E12, full insert sequence; cDNA clone:J033044F12, full insert sequence [Source:UniProtKB/TrEMBL;Acc:Q7X7V6]
LOC_Os08g07720.1	3.51601	1.04124	Anthocyanin 5-aromatic acyltransferase-like protein; Os08g0174100 protein [Source:UniProtKB/TrEMBL;Acc:Q6Z4U8]
LOC_Os04g51150.1	3.52523	2.65118	Ubiquinol oxidase [Source:UniProtKB/TrEMBL;Acc:O82807]
LOC_Os03g64260.1	3.53822	2.34058	AP2 domain containing protein, expressed; Os03g0860100 protein; cDNA clone:006-211-G07, full insert sequence [Source:UniProtKB/TrEMBL;Acc:Q10A97]
LOC_Os06g30400.1	3.53966	2.45258	Putative uncharacterized protein P0596H06.16 [Source:UniProtKB/TrEMBL;Acc:Q656A2]
LOC_Os07g39270.1	3.56058	3.07809	Os07g0580900 protein; Putative geranylgeranyl diphosphate synthase; cDNA clone:J023007O22, full insert sequence; cDNA clone:J033030K23, full insert sequence [Source:UniProtKB/TrEMBL;Acc:Q7XI92]
LOC_Os03g44740.1	3.57108	2.17572	---NA---
LOC_Os02g09240.1	3.5902	2.45242	Os02g0185200 protein; Putative cytochrome P450 [Source:UniProtKB/TrEMBL;Acc:Q6ZIH2]
LOC_Os03g61500.1	3.59714	4.47502	Os03g0830500 protein; PGP224, putative, expressed; Putative uncharacterized protein OSJNBa0078D06.11; Putative uncharacterized protein OSJNBb0027B08.16; cDNA clone:J023082F07, full insert sequence [Source:UniProtKB/TrEMBL;Acc:Q850Y9]
LOC_Os05g50770.2	3.5974	1.09921	---NA---
LOC_Os03g12890.1	3.60239	4.1475	Branched-chain-amino-acid aminotransferase [Source:UniProtKB/TrEMBL;Acc:Q8GRH8]
LOC_Os03g08310.1	3.60443	1.84356	Os03g0180800 protein; Putative uncharacterized protein OSJNBa0050H14.22; Putative uncharacterized protein OSJNBb0076N15.8; ZIM motif family protein, expressed; cDNA clone:J023062P07, full insert sequence [Source:UniProtKB/TrEMBL;Acc:Q8GSI0]
LOC_Os10g25420.1	3.60755	2.05449	GDSL-like Lipase/Acylhydrolase family protein, expressed [Source:UniProtKB/TrEMBL;Acc:Q7G307]
LOC_Os01g03330.1	3.61298	3.46119	Os01g0124100 protein; cDNA clone:001-102-D05, full insert sequence [Source:UniProtKB/TrEMBL;Acc:Q0JR27]
LOC_Os07g11739.1	3.61782	6.65793	Os07g0217600 protein; Putative cytochrome P450 71D7; cDNA clone:J013050H07, full insert sequence [Source:UniProtKB/TrEMBL;Acc:Q7X6T8]
LOC_Os01g53430.1	3.63216	1.47529	Os01g0736100 protein; Putative UDP-glycose:flavonoid glycosyltransferase; cDNA clone:002-107-A05, full insert sequence; cDNA clone:J033048K03, full insert sequence; cDNA clone:J033126K03, full insert sequence [Source:UniProtKB/TrEMBL;Acc:Q942B6]
LOC_Os12g36850.1	3.63632	6.10339	Os12g0555200 protein; Pathogenesis-related protein Bet v I family protein, expressed; cDNA clone:J023064O18, full insert sequence; cDNA clone:J023064O19, full insert sequence [Source:UniProtKB/TrEMBL;Acc:Q2QNT0]
LOC_Os06g17020.1	3.64288	1.39026	Os06g0282000 protein; Putative UDP-glycosyltransferase; cDNA, clone: J100090N09, full insert sequence [Source:UniProtKB/TrEMBL;Acc:Q5VN44]
LOC_Os08g36680.1	3.66425	2.20721	Putative dioscorin class A [Source:UniProtKB/TrEMBL;Acc:Q6Z9S0]
LOC_Os09g33680.1	3.68894	2.08101	Beta-glucosidase 31 [Source:UniProtKB/Swiss-Prot;Acc:B7F7K7]
LOC_Os01g45910.1	3.69033	3.32068	Os01g0647100 protein; Putative plastidic ATP/ADP transporter [Source:UniProtKB/TrEMBL;Acc:Q5VQU1]
LOC_Os07g23390.1	3.69125	2.46431	---NA---
LOC_Os09g12650.1	3.70133	2.30482	Putative pyrophosphate-dependent phosphofructokinase alpha subunit [Source:UniProtKB/TrEMBL;Acc:Q69TA0]
LOC_Os09g37880.1	3.7236	2.81455	---NA---
LOC_Os02g43360.1	3.72443	2.71527	Os02g0649800 protein; Putative cytochrome b5; cDNA clone:J013079M22, full insert sequence [Source:UniProtKB/TrEMBL;Acc:Q6H3Z7]
LOC_Os08g37874.1	3.72957	2.69823	Os08g0485400 protein [Source:UniProtKB/TrEMBL;Acc:Q0J4W4]
LOC_Os01g60020.1	3.73988	2.65213	NAC domain-containing protein 68 [Source:UniProtKB/Swiss-Prot;Acc:Q52QH4]
LOC_Os03g20600.1	3.74205	3.77272	Expressed protein; Os03g0322200 protein; cDNA clone:001-109-E12, full insert sequence [Source:UniProtKB/TrEMBL;Acc:Q10M60]
LOC_Os04g47890.1	3.74375	2.32499	OSJNBa0005N02.4 protein; Os04g0566600 protein; cDNA clone:J033069K05, full insert sequence [Source:UniProtKB/TrEMBL;Acc:Q7XUI6]
LOC_Os04g10010.1	3.75713	5.01114	Momilactone A synthase [Source:UniProtKB/Swiss-Prot;Acc:Q7FAE1]
LOC_Os02g39330.1	3.77148	2.63239	Chitinase 6 [Source:UniProtKB/Swiss-Prot;Acc:Q6K8R2]
LOC_Os01g66250.1	3.78209	1.56036	Serine/threonine-protein kinase [Source:UniProtKB/TrEMBL;Acc:Q0JH38]
LOC_Os12g43440.1	3.78492	5.34951	Os12g0630100 protein; Thaumatin-like protein, putative, expressed; cDNA clone:J023009L15, full insert sequence [Source:UniProtKB/TrEMBL;Acc:Q2QLS8]
LOC_Os04g43650.1	3.78744	2.64429	OSJNBb0072M01.18 protein; Os04g0516600 protein; cDNA clone:001-031-C08, full insert sequence; cDNA clone:J023133K04, full insert sequence [Source:UniProtKB/TrEMBL;Acc:Q7X634]
LOC_Os03g61490.1	3.79327	2.70417	Os03g0830401 protein; PGPS/D12, putative, expressed; Putative uncharacterized protein OSJNBa0078D06.10; Putative uncharacterized protein OSJNBb0027B08.17 [Source:UniProtKB/TrEMBL;Acc:Q850Y8]
LOC_Os03g24680.1	3.79946	5.88232	Terpene synthase, N-terminal domain containing protein [Source:UniProtKB/TrEMBL;Acc:Q10L25]
LOC_Os11g28530.1	3.81457	4.18541	Stemar-13-ene synthase [Source:UniProtKB/Swiss-Prot;Acc:Q6BDZ9]
LOC_Os05g48260.1	3.81753	2.13093	---NA---
LOC_Os03g18740.1	3.82251	2.02852	Os03g0299200 protein; Sex determination protein tasselseed 2, putative, expressed; cDNA clone:J023119K22, full insert sequence [Source:UniProtKB/TrEMBL;Acc:Q10MQ8]
LOC_Os07g31770.1	3.82843	1.3108	Os07g0501100 protein; Putative Chalcone synthase; cDNA clone:002-173-D05, full insert sequence [Source:UniProtKB/TrEMBL;Acc:Q6ZIJ3]
LOC_Os02g32970.1	3.82864	3.0782	Putative uncharacterized protein P0605D08.22-2 [Source:UniProtKB/TrEMBL;Acc:Q6ESF2]
LOC_Os12g08810.1	3.83179	1.91881	Os12g0190000 protein; VTC2, putative, expressed [Source:UniProtKB/TrEMBL;Acc:Q2QWM9]
LOC_Os07g10840.1	3.83931	2.33585	Os07g0209100 protein; Putative Sip1 protein [Source:UniProtKB/TrEMBL;Acc:Q6ZLJ9]
LOC_Os04g30490.1	3.85309	2.66273	cDNA, clone: J100088H20, full insert sequence [Source:UniProtKB/TrEMBL;Acc:B7FAP5]
LOC_Os02g36264.1	3.85323	2.19012	Ent-isokaur-15-ene synthase [Source:UniProtKB/Swiss-Prot;Acc:A4KAG8]
LOC_Os10g28350.1	3.86559	4.58519	1,2-dihydroxy-3-keto-5-methylthiopentene dioxygenase 1 [Source:UniProtKB/Swiss-Prot;Acc:A1L4T4]
LOC_Os11g06150.1	3.868	4.04503	Expressed protein; Hydroxyproline-rich glycoprotein DZ-HRGP-related; Os11g0160400 protein; cDNA clone:002-154-B12, full insert sequence [Source:UniProtKB/TrEMBL;Acc:Q53PL2]
LOC_Os08g29900.1	3.87125	2.00062	Putative PGT-2 [Source:UniProtKB/TrEMBL;Acc:Q6Z006]
LOC_Os08g07730.1	3.88719	2.55065	Os08g0174300 protein; Putative Anthocyanin 5-aromatic acyltransferase [Source:UniProtKB/TrEMBL;Acc:Q6Z4U6]
LOC_Os11g37700.1	3.89267	2.9058	PDR-like ABC transporter [Source:UniProtKB/TrEMBL;Acc:Q8GU84]
LOC_Os10g38600.1	3.89363	1.65306	Glutathione S-transferase GSTU6, putative, expressed; Os10g0529500 protein; Putative glutathione S-transferase; cDNA, clone: J100065O13, full insert sequence [Source:UniProtKB/TrEMBL;Acc:Q8S710]
LOC_Os01g39860.1	3.90189	1.93456	Os01g0580500 protein; Putative 1-aminocyclopropane-1-carboxylic acid(ACC) oxidase; cDNA clone:J033094H01, full insert sequence [Source:UniProtKB/TrEMBL;Acc:Q8W096]
LOC_Os08g02200.1	3.91686	2.87539	Os08g0113900 protein; Putative uncharacterized protein P0427G12.8; cDNA clone:001-102-B01, full insert sequence [Source:UniProtKB/TrEMBL;Acc:Q6YXU0]
LOC_Os12g43380.1	3.91741	3.01444	Thaumatin-like protein [Source:UniProtKB/Swiss-Prot;Acc:P31110]
LOC_Os04g42760.1	3.92131	3.14561	OSJNBa0043L24.2 protein; OSJNBb0002J11.10 protein; Os04g0506800 protein; cDNA clone:001-038-H03, full insert sequence; cDNA clone:006-310-H03, full insert sequence; cDNA clone:J023058L14, full insert sequence [Source:UniProtKB/TrEMBL;Acc:Q7FA29]
LOC_Os01g55240.1	3.924	3.16863	Gibberellin 2-oxidase; Os01g0757200 protein; cDNA clone:001-028-C12, full insert sequence; cDNA clone:001-031-D01, full insert sequence; cDNA clone:J033060N07, full insert sequence [Source:UniProtKB/TrEMBL;Acc:Q8S0S6]
LOC_Os07g40630.1	3.92404	3.28579	Os07g0597200 protein [Source:UniProtKB/TrEMBL;Acc:Q0D4Y3]
LOC_Os08g09040.1	3.926	3.14356	Germin-like protein 8-9 [Source:UniProtKB/Swiss-Prot;Acc:Q6YZ99]
LOC_Os01g42860.1	3.95562	6.22656	Os01g0615100 protein; Protease inhibitor-like; Subitilisin-chymotrypsin inhibitor; Uncharacterized protein; cDNA clone:001-103-H12, full insert sequence [Source:UniProtKB/TrEMBL;Acc:Q5ZDX2]
LOC_Os12g44110.2	3.96962	2.27337	Expressed protein; Os12g0638300 protein [Source:UniProtKB/TrEMBL;Acc:Q0ILL8]
LOC_Os02g15700.1	3.97984	2.40127	Os02g0256200 protein; Putative histidine-rich protein; cDNA clone:J033039D20, full insert sequence [Source:UniProtKB/TrEMBL;Acc:Q6EN34]
LOC_Os03g11900.1	3.98732	3.02523	Os03g0218400 protein; Sugar carrier protein C, putative, expressed; cDNA clone:J023009G17, full insert sequence; cDNA clone:J023140P21, full insert sequence [Source:UniProtKB/TrEMBL;Acc:Q10PW9]
LOC_Os04g32480.1	3.98859	2.23081	OSJNBb0039F02.2 protein; Os04g0395800 protein; cDNA clone:002-132-H08, full insert sequence [Source:UniProtKB/TrEMBL;Acc:Q7XV97]
LOC_Os03g15780.1	4.00079	2.61728	Anthranilate synthase alpha 2 subunit; Anthranilate synthase component I family protein, expressed; Os03g0264400 protein [Source:UniProtKB/TrEMBL;Acc:Q9XJ29]
LOC_Os04g58920.1	4.01176	1.31915	OSJNBa0070M12.4 protein; Os04g0686000 protein; cDNA clone:002-142-H10, full insert sequence [Source:UniProtKB/TrEMBL;Acc:Q7XTM1]
LOC_Os04g13210.1	4.01266	2.87751	Os04g0209200 protein [Source:UniProtKB/TrEMBL;Acc:Q0JES2]
LOC_Os01g62870.1	4.03102	2.08854	Putative aldose reductase; cDNA clone:J033138E18, full insert sequence [Source:UniProtKB/TrEMBL;Acc:Q941T6]
LOC_Os12g25090.1	4.03241	3.336	Os12g0437800 protein; Subitilisin-chymotrypsin inhibitor [Source:UniProtKB/TrEMBL;Acc:Q5EII3]
LOC_Os02g45880.1	4.03851	2.29913	Os02g0684000 protein; Putative uncharacterized protein OJ1123_G04.31; Putative uncharacterized protein OJ1212_A08.8 [Source:UniProtKB/TrEMBL;Acc:Q6EU02]
LOC_Os08g33720.1	4.05696	1.91742	Malate dehydrogenase [Source:UniProtKB/TrEMBL;Acc:Q0J5H3]
LOC_Os08g37180.1	4.0582	0.803227	Os08g0476900 protein; Putative latex protein allergen; cDNA clone:J033038K22, full insert sequence [Source:UniProtKB/TrEMBL;Acc:Q6ZG46]
LOC_Os08g09060.1	4.0766	3.45351	Germin-like protein 8-10 [Source:UniProtKB/Swiss-Prot;Acc:Q6YZ97]
LOC_Os07g40290.1	4.0789	2.3862	Probable indole-3-acetic acid-amido synthetase GH3.8 [Source:UniProtKB/Swiss-Prot;Acc:Q0D4Z6]
LOC_Os12g36830.1	4.08517	6.44064	Os12g0555000 protein; Pathogenesis-related protein; Pathogenesis-related protein 10; Pathogenesis-related protein 10, putative, expressed; Root specific pathogenesis-related protein 10; cDNA clone:001-030-C06, full insert sequence [Source:UniProtKB/TrEMBL;Acc:Q75T45]
LOC_Os10g22520.1	4.08589	2.93407	Cellulase containing protein, expressed; Os10g0370500 protein; Putative Glucan 1,3-beta-glucosidase; cDNA clone:J013001E03, full insert sequence [Source:UniProtKB/TrEMBL;Acc:Q8RU06]
LOC_Os05g27050.1	4.10702	3.48014	Putative uncharacterized protein [Source:UniProtKB/TrEMBL;Acc:B9FNY2]
LOC_Os03g61960.1	4.11115	3.15418	Ferredoxin-3, chloroplast, putative, expressed; Os03g0835900 protein; Putative ferredoxin; cDNA clone:J023058L21, full insert sequence [Source:UniProtKB/TrEMBL;Acc:Q75LK5]
LOC_Os11g04320.1	4.11686	1.76434	Os11g0138600 protein; Phosphoglycerate mutase family protein, expressed [Source:UniProtKB/TrEMBL;Acc:Q2RAT4]
LOC_Os03g62230.1	4.11881	3.43082	Os03g0838800 protein; Putative zinc finger protein; Zinc finger protein, putative [Source:UniProtKB/TrEMBL;Acc:Q851N2]
LOC_Os04g20680.1	4.12482	1.46206	OSJNBb0058J09.13 protein; Os04g0275100 protein; cDNA clone:002-112-H08, full insert sequence [Source:UniProtKB/TrEMBL;Acc:Q7XWW6]
LOC_Os01g28450.1	4.12711	3.36979	Os01g0382000 protein; Putative pathogenesis-related protein 1 [Source:UniProtKB/TrEMBL;Acc:Q7F2P0]
LOC_Os01g72460.1	4.146	3.32705	Probable NADPH:quinone oxidoreductase 2 [Source:UniProtKB/Swiss-Prot;Acc:Q941Y8]
LOC_Os04g46970.1	4.1467	2.81119	OSJNBb0012E24.10 protein [Source:UniProtKB/TrEMBL;Acc:Q7XSN7]
LOC_Os07g44130.1	4.14763	1.6311	Os07g0635300 protein [Source:UniProtKB/TrEMBL;Acc:Q0D4C4]
LOC_Os08g30210.1	4.17256	1.69688	Os08g0392100 protein; Putative 2-oxoglutarate-dependent oxygenase [Source:UniProtKB/TrEMBL;Acc:Q6ZBG4]
LOC_Os04g48850.1	4.20912	3.53649	OSJNBa0011J08.4 protein; Os04g0578000 protein; cDNA clone:002-105-C04, full insert sequence [Source:UniProtKB/TrEMBL;Acc:Q7XQ85]
LOC_Os07g31390.1	4.21387	2.03192	Expansin-like B1 [Source:UniProtKB/Swiss-Prot;Acc:Q850K7]
LOC_Os12g07310.1	4.21417	3.52587	Citrate binding protein, putative, expressed; Os12g0170800 protein; cDNA clone:006-201-D04, full insert sequence; cDNA clone:006-205-A05, full insert sequence [Source:UniProtKB/TrEMBL;Acc:Q2QX37]
LOC_Os07g44440.1	4.23128	2.28659	1-Cys peroxiredoxin B [Source:UniProtKB/Swiss-Prot;Acc:P0C5D1]
LOC_Os08g01950.1	4.23895	0.892771	Os08g0111300 protein; Putative AER; cDNA clone:002-173-B07, full insert sequence [Source:UniProtKB/TrEMBL;Acc:Q6ZC51]
LOC_Os03g07170.1	4.2456	2.64984	Lactose permease, putative, expressed; Os03g0168000 protein; Putative sugar transport protein; cDNA clone:J023144O03, full insert sequence [Source:UniProtKB/TrEMBL;Acc:Q8S7U2]
LOC_Os11g42510.1	4.24842	2.33645	Nicotianamine aminotransferase homolog [Source:UniProtKB/TrEMBL;Acc:G4LTZ2]
LOC_Os04g54200.1	4.26921	1.93344	OSJNBa0043L09.15 protein; Os04g0634700 protein; cDNA clone:J023132D04, full insert sequence [Source:UniProtKB/TrEMBL;Acc:Q7XQT2]
LOC_Os03g16950.1	4.27562	4.01813	33 kDa secretory protein, putative, expressed; Os03g0277600 protein; cDNA clone:006-306-G05, full insert sequence [Source:UniProtKB/TrEMBL;Acc:Q10N98]
LOC_Os07g07930.1	4.27733	4.38934	Os07g0175600 protein; Protease inhibitor-like protein; cDNA clone:001-121-C08, full insert sequence; cDNA clone:J033042C03, full insert sequence [Source:UniProtKB/TrEMBL;Acc:Q8H567]
LOC_Os04g33240.1	4.28082	5.22633	OJ000315_02.17 protein; Os04g0405300 protein; cDNA clone:002-170-B08, full insert sequence [Source:UniProtKB/TrEMBL;Acc:Q7XL00]
LOC_Os01g42410.1	4.29196	3.13151	Pleiotropic drug resistance protein 4 [Source:UniProtKB/Swiss-Prot;Acc:Q8GU89]
LOC_Os08g35630.1	4.29484	2.30388	Os08g0458200 protein; Putative MTD1 [Source:UniProtKB/TrEMBL;Acc:Q6ZC09]
LOC_Os08g04180.1	4.2989	1.89057	Os08g0135900 protein; Putative tryptophan synthase beta-subunit; cDNA clone:J023133G14, full insert sequence [Source:UniProtKB/TrEMBL;Acc:Q6YYB9]
LOC_Os09g25610.1	4.30415	2.37864	Glutamine synthetase-like protein; Os09g0424200 protein [Source:UniProtKB/TrEMBL;Acc:Q69QJ1]
LOC_Os01g09100.1	4.30982	1.77891	Putative transcription factor NtWRKY4 [Source:UniProtKB/TrEMBL;Acc:Q5VRX3]
LOC_Os10g25130.1	4.31331	2.45445	---NA---
LOC_Os06g46740.1	4.31914	3.36931	Os06g0681200 protein; Putative phytocyanin protein, PUP2; cDNA clone:002-135-E05, full insert sequence [Source:UniProtKB/TrEMBL;Acc:Q653Y0]
LOC_Os05g45100.1	4.32887	2.95798	Os05g0527000 protein; Putative flavonol glucosyltransferase [Source:UniProtKB/TrEMBL;Acc:Q65X84]
LOC_Os10g41930.1	4.33314	1.66585	---NA---
LOC_Os09g21180.1	4.33735	3.81268	---NA---
LOC_Os01g61610.1	4.34042	1.26364	Os01g0832600 protein; Putative anthocyanidin synthase; Uncharacterized protein [Source:UniProtKB/TrEMBL;Acc:Q5QLC8]
LOC_Os09g28160.1	4.39826	3.57449	Os09g0454600 protein [Source:UniProtKB/TrEMBL;Acc:Q0J198]
LOC_Os02g53130.1	4.39854	2.13594	Nitrate reductase [Source:UniProtKB/TrEMBL;Acc:Q6ZHH7]
LOC_Os10g27980.1	4.41244	1.87735	Os10g0415100 protein; Transmembrane amino acid transporter protein, expressed; cDNA clone:002-173-F03, full insert sequence [Source:UniProtKB/TrEMBL;Acc:Q338C3]
LOC_Os06g12320.1	4.41561	3.58209	Os06g0228500 protein; Putative amino acid transport protein; cDNA clone:002-129-B05, full insert sequence [Source:UniProtKB/TrEMBL;Acc:Q67WJ7]
LOC_Os09g10010.1	4.43013	3.79738	Os09g0272600 protein; Putative uncharacterized protein OJ1031_C12.5; Putative uncharacterized protein P0515A04.30; cDNA clone:001-122-C04, full insert sequence [Source:UniProtKB/TrEMBL;Acc:Q6H4Y7]
LOC_Os01g58130.1	4.43329	2.91788	Os01g0793800 protein; Putative uncharacterized protein P0684C02.8; Uncharacterized protein; cDNA clone:002-175-G02, full insert sequence [Source:UniProtKB/TrEMBL;Acc:Q8S1L0]
LOC_Os04g52504.1	4.45337	2.32002	OSJNBa0008M17.8 protein; Os04g0615200 protein [Source:UniProtKB/TrEMBL;Acc:Q7XN09]
LOC_Os07g26110.1	4.4628	3.85978	CASP-like protein Os07g0442900 [Source:UniProtKB/Swiss-Prot;Acc:Q6YT98]
LOC_Os01g23530.1	4.46941	2.32682	Os01g0337100 protein; Putative terpene synthase 4 [Source:UniProtKB/TrEMBL;Acc:Q94CP5]
LOC_Os12g43970.1	4.47509	2.49191	Hydrolase, alpha/beta fold family protein, expressed; Os12g0636400 protein [Source:UniProtKB/TrEMBL;Acc:Q2QLM4]
LOC_Os09g39810.1	4.47625	2.22743	Putative transcription factor Pti5 [Source:UniProtKB/TrEMBL;Acc:Q651A5]
LOC_Os02g36530.1	4.47631	2.56869	Os02g0575000 protein; Putative uncharacterized protein P0703B01.16; cDNA clone:J023087D21, full insert sequence [Source:UniProtKB/TrEMBL;Acc:Q69S83]
LOC_Os01g41240.1	4.47958	3.62679	Hydrolase-like; Os01g0595600 protein; cDNA clone:J013082F17, full insert sequence [Source:UniProtKB/TrEMBL;Acc:Q8L562]
LOC_Os08g23150.1	4.48361	3.76786	---NA---
LOC_Os04g10000.1	4.49581	4.64897	---NA---
LOC_Os01g14590.1	4.51195	2.52758	Os01g0248500 protein; Putative pathogenesis related protein; cDNA clone:006-208-D11, full insert sequence [Source:UniProtKB/TrEMBL;Acc:Q9XHX3]
LOC_Os04g09920.1	4.52559	2.73135	9-beta-pimara-7,15-diene oxidase [Source:UniProtKB/Swiss-Prot;Acc:Q0JF01]
LOC_Os09g39850.1	4.5353	4.04095	Os09g0572000 protein; cDNA, clone: J065136G16, full insert sequence [Source:UniProtKB/TrEMBL;Acc:B7F8P7]
LOC_Os01g65660.1	4.54098	2.66078	Os01g0878400 protein; Putative amino acid permease 6; Uncharacterized protein; cDNA clone:J033073B17, full insert sequence [Source:UniProtKB/TrEMBL;Acc:Q8L4X7]
LOC_Os03g58320.1	4.54141	1.87216	Indole-3-glycerol phosphate lyase, chloroplast, putative, expressed; Os03g0797550 protein; Putative indole-3-glycerol phosphate lyase [Source:UniProtKB/TrEMBL;Acc:Q7Y1J1]
LOC_Os03g18030.1	4.55865	2.41	Os03g0289800 protein; Oxidoreductase, 2OG-Fe oxygenase family protein, expressed; cDNA clone:001-024-H01, full insert sequence; cDNA clone:J023003A10, full insert sequence [Source:UniProtKB/TrEMBL;Acc:Q10MY3]
LOC_Os03g53350.1	4.56068	2.79431	---NA---
LOC_Os10g25290.1	4.56676	2.36599	Os10g0392400 protein; ZIM motif family protein, expressed; cDNA clone:001-027-G06, full insert sequence [Source:UniProtKB/TrEMBL;Acc:Q7XEZ1]
LOC_Os02g02210.1	4.57016	6.18843	Probable gamma-aminobutyrate transaminase 4 [Source:UniProtKB/Swiss-Prot;Acc:Q6ZH29]
LOC_Os02g41510.1	4.57838	2.60494	Os02g0624300 protein; Putative myb protein; cDNA clone:001-110-C03, full insert sequence [Source:UniProtKB/TrEMBL;Acc:Q6K1S6]
LOC_Os04g33600.1	4.58774	1.86067	Putative uncharacterized protein [Source:UniProtKB/TrEMBL;Acc:B9FF26]
LOC_Os02g11020.1	4.61111	3.16896	Cytochrome P450 734A2 [Source:UniProtKB/Swiss-Prot;Acc:Q6Z6D6]
LOC_Os10g41020.1	4.61456	2.19406	Os10g0559500 protein [Source:UniProtKB/TrEMBL;Acc:Q0IVQ7]
LOC_Os10g25400.1	4.64893	2.00471	GDSL-like Lipase/Acylhydrolase family protein, expressed; Os10g0393800 protein; Putative lipase; cDNA clone:002-140-H05, full insert sequence [Source:UniProtKB/TrEMBL;Acc:Q7G7C9]
LOC_Os06g13460.1	4.65036	2.63304	Os06g0242700 protein; cDNA clone:J023043D23, full insert sequence [Source:UniProtKB/TrEMBL;Acc:B7EHF3]
LOC_Os10g39100.1	4.6551	4.50635	Putative uncharacterized protein OSJNBb0060I05.12; cDNA, clone: J100071P13, full insert sequence [Source:UniProtKB/TrEMBL;Acc:Q8W2X9]
LOC_Os03g45960.1	4.66957	3.70564	Os03g0661600 protein; P21 protein, putative, expressed; Putative antifungal zeamatin-like protein; Putative pathogenesis-related thaumatin-like protein; cDNA clone:001-018-D06, full insert sequence [Source:UniProtKB/TrEMBL;Acc:Q75GR1]
LOC_Os08g01480.1	4.68248	2.57644	Putative P450; cDNA clone:001-018-D09, full insert sequence [Source:UniProtKB/TrEMBL;Acc:Q6ZD84]
LOC_Os01g51870.1	4.68676	2.34729	Embryonic abundant protein-like; Os01g0716500 protein; Uncharacterized protein; cDNA clone:J033040A11, full insert sequence [Source:UniProtKB/TrEMBL;Acc:Q8S1M1]
LOC_Os02g36070.1	4.69663	6.58008	Ent-cassadiene C11-alpha-hydroxylase 2 [Source:UniProtKB/Swiss-Prot;Acc:Q6YTF1]
LOC_Os12g09770.1	4.703	1.78143	O-methyltransferase family protein [Source:UniProtKB/TrEMBL;Acc:Q2QWD0]
LOC_Os03g13210.1	4.75107	4.96727	---NA---
LOC_Os12g05840.1	4.77674	2.99204	Germin-like protein 12-1 [Source:UniProtKB/Swiss-Prot;Acc:Q2QXJ4]
LOC_Os04g10160.1	4.79848	6.47804	Cytochrome P450 99A2 [Source:UniProtKB/Swiss-Prot;Acc:Q7X7X4]
LOC_Os10g28080.1	4.83328	3.99301	Class III chitinase; Glycosyl hydrolases family 18 protein, expressed; Os10g0416500 protein; cDNA clone:006-201-G07, full insert sequence; cDNA clone:006-202-C10, full insert sequence; cDNA clone:006-203-G07, full insert sequence; cDNA clone:006-304-C04, full insert sequence [Source:UniProtKB/TrEMBL;Acc:Q9FYR9]
LOC_Os08g08990.1	4.83517	2.48972	Germin-like protein 8-5 [Source:UniProtKB/Swiss-Prot;Acc:Q6YZA6]
LOC_Os11g37210.1	4.88325	4.62717	Putative uncharacterized protein [Source:UniProtKB/TrEMBL;Acc:Q2R229]
LOC_Os01g39990.1	4.88977	2.69555	Uncharacterized protein [Source:UniProtKB/TrEMBL;Acc:A2ZUR1]
LOC_Os12g41110.1	4.89758	1.68452	Calmodulin-like protein 5 [Source:UniProtKB/Swiss-Prot;Acc:Q948R0]
LOC_Os10g02380.1	4.93204	2.77121	Probable NAD(P)H-dependent oxidoreductase 1 [Source:UniProtKB/Swiss-Prot;Acc:Q7G764]
LOC_Os04g09260.1	4.93234	3.45144	B1168G10.9 protein; OSJNBb0015C06.1 protein; Os04g0172400 protein; cDNA clone:002-120-G03, full insert sequence [Source:UniProtKB/TrEMBL;Acc:Q7XRZ5]
LOC_Os04g27060.1	4.9463	2.01685	Probable aldo-keto reductase 3 [Source:UniProtKB/Swiss-Prot;Acc:Q7XQ45]
LOC_Os05g09440.1	4.96425	0.957171	Malic enzyme [Source:UniProtKB/TrEMBL;Acc:Q6T5D1]
LOC_Os01g58290.1	4.9973	4.13092	Os01g0795400 protein [Source:UniProtKB/TrEMBL;Acc:Q0JIK4]
LOC_Os03g17870.1	5.00312	5.61768	Metallothionein-like protein 1B [Source:UniProtKB/Swiss-Prot;Acc:Q10N03]
LOC_Os02g16630.1	5.00652	2.38416	Putative phosphoribosylanthranilate isomerase 1 (PAI1); cDNA, clone: J075180O15, full insert sequence [Source:UniProtKB/TrEMBL;Acc:Q6ETX4]
LOC_Os03g03450.1	5.02157	2.11376	Anthranilate phosphoribosyltransferase, chloroplast, putative, expressed; Os03g0126000 protein; cDNA clone:J033069P19, full insert sequence [Source:UniProtKB/TrEMBL;Acc:Q10SD6]
LOC_Os01g62130.1	5.03329	2.9857	Os01g0838600 protein; Zinc finger transcription factor ZFP19 [Source:UniProtKB/TrEMBL;Acc:Q5NA12]
LOC_Os04g48390.1	5.03649	2.43196	SPX domain-containing membrane protein Os04g0573000 [Source:UniProtKB/Swiss-Prot;Acc:Q0JAW2]
LOC_Os04g33150.1	5.07279	1.50182	Os04g0404400 protein [Source:UniProtKB/TrEMBL;Acc:Q0JDG9]
LOC_Os06g30640.1	5.09277	2.77807	Os06g0501900 protein; Putative Cyt-P450 monooxygenase [Source:UniProtKB/TrEMBL;Acc:Q652X9]
LOC_Os07g35560.1	5.09714	4.23824	Os07g0539900 protein; cDNA clone:J013047P08, full insert sequence; cDNA clone:J013047P11, full insert sequence [Source:UniProtKB/TrEMBL;Acc:Q0D5S1]
LOC_Os01g23580.1	5.11809	2.31429	H+-pyrophosphatase; Os01g0337500 protein [Source:UniProtKB/TrEMBL;Acc:Q94CP2]
LOC_Os01g71700.1	5.12738	2.56472	---NA---
LOC_Os12g16010.1	5.14857	1.62466	Os12g0260500 protein; cDNA, clone: J100090I20, full insert sequence [Source:UniProtKB/TrEMBL;Acc:Q0IP27]
LOC_Os02g53180.1	5.15071	2.04793	1-aminocyclopropane-1-carboxylate oxidase; Os02g0771600 protein; cDNA clone:001-016-B02, full insert sequence; cDNA clone:J013078A14, full insert sequence; cDNA clone:J023099D13, full insert sequence [Source:UniProtKB/TrEMBL;Acc:Q6ZHG2]
LOC_Os01g49720.1	5.15178	3.23669	Os01g0692100 protein; Putative uncharacterized protein P0034C09.23; Uncharacterized protein; cDNA, clone: J100032K22, full insert sequence [Source:UniProtKB/TrEMBL;Acc:Q8RZY8]
LOC_Os08g30100.1	5.17157	3.18142	Os08g0390700 protein [Source:UniProtKB/TrEMBL;Acc:Q0J5X6]
LOC_Os12g16720.1	5.17796	2.73898	Cytochrome P450 family protein, expressed; cDNA clone:J023107I12, full insert sequence [Source:UniProtKB/TrEMBL;Acc:Q2QUC5]
LOC_Os06g11210.1	5.18266	4.60297	Putative 12-oxophytodienoate reductase 5 [Source:UniProtKB/Swiss-Prot;Acc:Q69TI0]
LOC_Os08g41730.1	5.19759	2.98372	Proteasome subunit beta type [Source:UniProtKB/TrEMBL;Acc:Q6ZIB4]
LOC_Os01g57854.1	5.25395	3.12324	Pectinesterase [Source:UniProtKB/TrEMBL;Acc:Q5ZAW1]
LOC_Os12g05690.1	5.28073	3.74545	Expressed protein; Os12g0153200 protein; cDNA clone:002-140-C09, full insert sequence [Source:UniProtKB/TrEMBL;Acc:Q2QXK9]
LOC_Os05g33900.1	5.31246	4.00117	Os05g0409500 protein; Putative uncharacterized protein OSJNBb0014K18.13 [Source:UniProtKB/TrEMBL;Acc:Q6I568]
LOC_Os06g39120.1	5.32941	2.99888	Os06g0591400 protein; Putative uncharacterized protein P0502H06.8 [Source:UniProtKB/TrEMBL;Acc:Q69XE8]
LOC_Os01g69190.1	5.38153	2.36009	OJ1485_B09.2 protein; Os01g0921000 protein; Regulatory protein-like; Uncharacterized protein; cDNA clone:J023113H16, full insert sequence [Source:UniProtKB/TrEMBL;Acc:Q8RUF2]
LOC_Os12g36880.1	5.3898	3.95732	Os12g0555500 protein; Pathogenesis-related protein; Pathogenesis-related protein Bet v I family protein, expressed; cDNA clone:J023104B18, full insert sequence [Source:UniProtKB/TrEMBL;Acc:Q2QNS7]
LOC_Os01g58320.1	5.40098	3.40766	---NA---
LOC_Os10g39680.1	5.41709	3.74983	Chitinase 8 [Source:UniProtKB/Swiss-Prot;Acc:Q7XCK6]
LOC_Os07g22730.1	5.42371	3.54867	Putative uncharacterized protein P0710F09.107 [Source:UniProtKB/TrEMBL;Acc:Q7EYP8]
LOC_Os01g71340.1	5.44044	3.81554	Os01g0940700 protein; Putative beta-1,3-glucanase [Source:UniProtKB/TrEMBL;Acc:Q5JKK9]
LOC_Os08g24200.1	5.44877	3.58261	Os08g0331000 protein [Source:UniProtKB/TrEMBL;Acc:Q0J6D8]
LOC_Os03g52380.1	5.45227	3.26298	Expressed protein; Os03g0734200 protein; cDNA clone:J033115G14, full insert sequence [Source:UniProtKB/TrEMBL;Acc:Q10DC1]
LOC_Os01g43890.1	5.4604	2.15354	Carboxypeptidase C-like; Os01g0629600 protein; cDNA clone:J023078D08, full insert sequence [Source:UniProtKB/TrEMBL;Acc:Q9FP87]
LOC_Os03g46070.1	5.50678	3.46732	Os03g0663500 protein [Source:UniProtKB/TrEMBL;Acc:Q0DPU1]
LOC_Os11g19240.1	5.50757	2.35018	Amino acid transporter family protein, putative; Transmembrane amino acid transporter protein [Source:UniProtKB/TrEMBL;Acc:Q53MQ4]
LOC_Os12g11620.1	5.62778	2.57988	cDNA clone:001-112-B09, full insert sequence [Source:UniProtKB/TrEMBL;Acc:Q2QVU4]
LOC_Os01g14410.1	5.63045	1.89577	Os01g0246400 protein; Putative early light-induced protein; Putative low molecular early light-inducible protein; Uncharacterized protein; cDNA clone:001-109-E06, full insert sequence [Source:UniProtKB/TrEMBL;Acc:Q9XHY5]
LOC_Os03g09880.1	5.65598	2.67203	Membrane protein, putative, expressed; Os03g0194600 protein; Putative uncharacterized protein OSJNBa0064E16.11; cDNA clone:001-107-H03, full insert sequence [Source:UniProtKB/TrEMBL;Acc:Q8H7W6]
LOC_Os10g38590.1	5.66639	2.9594	Glutathione S-transferase GSTU6, putative, expressed; Putative glutathione S-transferase; Putative glutathione S-transferase OsGSTU9 [Source:UniProtKB/TrEMBL;Acc:Q945W9]
LOC_Os03g62480.1	5.67121	3.41422	Os03g0841600 protein [Source:UniProtKB/TrEMBL;Acc:Q0DLX2]
LOC_Os01g71350.1	5.68675	5.81473	Os01g0940800 protein; Putative beta-1,3-glucanase; cDNA clone:J013136H16, full insert sequence [Source:UniProtKB/TrEMBL;Acc:Q8S9R1]
LOC_Os07g44850.1	5.69285	1.79452	Carboxylesterase-like protein; Os07g0643000 protein [Source:UniProtKB/TrEMBL;Acc:Q8GS14]
LOC_Os06g20790.1	5.69463	3.8621	---NA---
LOC_Os07g03710.1	5.72177	5.45859	Putative uncharacterized protein [Source:UniProtKB/TrEMBL;Acc:B9FVB5]
LOC_Os08g09020.1	5.73604	3.51689	Germin-like protein 8-8 [Source:UniProtKB/Swiss-Prot;Acc:Q6YZA1]
LOC_Os09g29710.1	5.75021	3.6722	Os09g0472900 protein; cDNA clone:001-111-F08, full insert sequence [Source:UniProtKB/TrEMBL;Acc:Q0J103]
LOC_Os06g43080.1	5.76357	2.96229	Os06g0637400 protein; cDNA clone:J013053C20, full insert sequence [Source:UniProtKB/TrEMBL;Acc:Q0DAR2]
LOC_Os09g23560.1	5.76691	5.2711	Probable cinnamyl alcohol dehydrogenase 8D [Source:UniProtKB/Swiss-Prot;Acc:Q6ERW5]
LOC_Os04g10060.1	5.79418	5.41238	Syn-pimara-7,15-diene synthase [Source:UniProtKB/Swiss-Prot;Acc:Q0JEZ8]
LOC_Os11g08100.1	5.79847	2.19214	Eukaryotic aspartyl protease family protein, expressed; Nucellin-like aspartic protease; Os11g0183900 protein [Source:UniProtKB/TrEMBL;Acc:Q53NE7]
LOC_Os03g52390.1	5.80273	5.93534	Os03g0734300 protein; Putative roteinase inhibitor; Type II proteinase inhibitor family protein, expressed; cDNA clone:001-121-H07, full insert sequence [Source:UniProtKB/TrEMBL;Acc:Q6AVT6]
LOC_Os01g45110.1	5.82064	2.62497	Glucosyltransferase IS5a-like; Os01g0638000 protein; Uncharacterized protein; cDNA clone:J033057I21, full insert sequence; cDNA clone:J033147K24, full insert sequence [Source:UniProtKB/TrEMBL;Acc:Q94CZ1]
LOC_Os02g51930.1	5.82261	5.54998	Os02g0755900 protein; Putative UDP-glucose glucosyltransferase1; cDNA clone:002-107-F12, full insert sequence; cDNA clone:J033052B15, full insert sequence [Source:UniProtKB/TrEMBL;Acc:Q6Z684]
LOC_Os03g12290.1	5.82879	2.31961	Glutamine synthetase cytosolic isozyme 1-2 [Source:UniProtKB/Swiss-Prot;Acc:P14654]
LOC_Os06g40070.1	5.83458	2.44652	Putative allyl alcohol dehydrogenase; cDNA, clone: J090097J02, full insert sequence [Source:UniProtKB/TrEMBL;Acc:Q69XJ5]
LOC_Os09g23530.1	5.84648	4.51551	Probable cinnamyl alcohol dehydrogenase 8A [Source:UniProtKB/Swiss-Prot;Acc:Q6ERX1]
LOC_Os08g24300.1	5.88731	3.4524	Os08g0331800 protein; Putative uncharacterized protein OJ1224_G08.1; Putative uncharacterized protein P0474F07.33; cDNA, clone: J100090O04, full insert sequence [Source:UniProtKB/TrEMBL;Acc:Q6Z9M3]
LOC_Os07g17330.1	5.89488	5.26974	Putative B12D protein; cDNA, clone: J100067M12, full insert sequence [Source:UniProtKB/TrEMBL;Acc:Q6YU35]
LOC_Os09g29690.1	5.90555	3.81145	Os09g0472700 protein; Putative blight-associated protein p12 [Source:UniProtKB/TrEMBL;Acc:Q6K4C6]
LOC_Os11g02100.1	5.90838	3.73277	Class III peroxidase 131; Os11g0112200 protein [Source:UniProtKB/TrEMBL;Acc:Q5U1G2]
LOC_Os12g24650.1	5.91475	3.1072	Putative leucine aminopeptidase 1 [Source:UniProtKB/Swiss-Prot;Acc:Q2QSB9]
LOC_Os12g43450.1	5.92644	4.46136	Os12g0630200 protein; P21 protein, putative, expressed [Source:UniProtKB/TrEMBL;Acc:Q2QLS7]
LOC_Os04g03210.1	5.97625	2.36849	B1292H11.1 protein [Source:UniProtKB/TrEMBL;Acc:Q6MWD0]
LOC_Os01g43320.1	5.98897	3.02725	---NA---
LOC_Os04g55740.1	6.00843	3.80644	Class III peroxidase 57; OSJNBb0059K02.17 protein; Os04g0651000 protein; cDNA clone:002-153-G04, full insert sequence [Source:UniProtKB/TrEMBL;Acc:Q7XMP4]
LOC_Os07g30590.1	6.06003	5.4559	Os07g0489000 protein; Putative uncharacterized protein OSJNBa0064M11.36; cDNA, clone: J075179O09, full insert sequence [Source:UniProtKB/TrEMBL;Acc:Q6YZQ8]
LOC_Os08g09000.1	6.10298	5.93086	Germin-like protein 8-6 [Source:UniProtKB/Swiss-Prot;Acc:Q6YZA4]
LOC_Os06g51060.1	6.13094	4.39053	Chitinase 1 [Source:UniProtKB/Swiss-Prot;Acc:Q42993]
LOC_Os01g22352.1	6.13294	6.12716	Class III peroxidase 15; Os01g0327100 protein; cDNA clone:J023058L02, full insert sequence [Source:UniProtKB/TrEMBL;Acc:Q5U1S8]
LOC_Os01g06310.1	6.18339	5.95266	Os01g0155800 protein; Putative uncharacterized protein P0011G08.23; Uncharacterized protein; cDNA, clone: J065061I19, full insert sequence [Source:UniProtKB/TrEMBL;Acc:Q943P5]
LOC_Os08g37210.1	6.21799	2.30685	Os08g0477100 protein; Putative latex protein allergen; cDNA clone:002-149-B01, full insert sequence [Source:UniProtKB/TrEMBL;Acc:Q6ZG42]
LOC_Os10g11500.1	6.22063	4.46405	Os10g0191300 protein; Pathogenesis-related protein PRB1-2, putative, expressed; Putative type-1 pathogenesis-related protein; cDNA, clone: J100065F02, full insert sequence [Source:UniProtKB/TrEMBL;Acc:Q8LMW8]
LOC_Os09g08130.1	6.23447	5.45075	Putative indole-3-glycerol phosphate synthase; cDNA clone:001-026-D08, full insert sequence [Source:UniProtKB/TrEMBL;Acc:Q6K306]
LOC_Os03g12510.1	6.25051	3.39963	Non-symbiotic hemoglobin 2 [Source:UniProtKB/Swiss-Prot;Acc:O04985]
LOC_Os06g39110.1	6.28432	4.08171	Os06g0591200 protein; Putative uncharacterized protein P0502H06.6; Putative uncharacterized protein P0633E08.36; cDNA clone:J013025D20, full insert sequence [Source:UniProtKB/TrEMBL;Acc:Q69X78]
LOC_Os06g16960.1	6.33344	1.26914	---NA---
LOC_Os07g09190.1	6.37802	5.19546	Probable 1-deoxy-D-xylulose-5-phosphate synthase 2, chloroplastic [Source:UniProtKB/Swiss-Prot;Acc:Q6YU51]
LOC_Os07g03580.1	6.41579	2.89835	Os07g0127500 protein; Putative pathogenesis-related protein; cDNA clone:001-109-C06, full insert sequence [Source:UniProtKB/TrEMBL;Acc:Q6YSH3]
LOC_Os12g02060.1	6.42875	4.51327	Class III peroxidase 136 [Source:UniProtKB/TrEMBL;Acc:Q5U1F7]
LOC_Os04g56700.1	6.43381	3.64132	---NA---
LOC_Os06g48290.1	6.49809	2.84238	Homeobox-leucine zipper protein HOX18 [Source:UniProtKB/Swiss-Prot;Acc:Q5Z6F6]
LOC_Os03g52370.1	6.5063	3.51207	Expressed protein; Os03g0734100 protein [Source:UniProtKB/TrEMBL;Acc:Q6AVT4]
LOC_Os04g01470.1	6.55805	6.95737	OSJNBa0094O15.13 protein; Os04g0104900 protein [Source:UniProtKB/TrEMBL;Acc:Q7XXI9]
LOC_Os06g51050.1	6.56519	5.47554	Chitinase 3 [Source:UniProtKB/Swiss-Prot;Acc:P24626]
LOC_Os01g04050.1	6.57476	3.65525	Os01g0132000 protein; Putative wound-induced protease inhibitor; Uncharacterized protein; cDNA clone:001-024-F05, full insert sequence [Source:UniProtKB/TrEMBL;Acc:Q9LGB2]
LOC_Os01g52530.1	6.58073	2.62359	Ribose-phosphate pyrophosphokinase 3, chloroplastic [Source:UniProtKB/Swiss-Prot;Acc:Q8S2E5]
LOC_Os03g16960.1	6.67068	4.66749	33 kDa secretory protein, putative, expressed; Os03g0277700 protein [Source:UniProtKB/TrEMBL;Acc:Q10N97]
LOC_Os06g35700.1	6.71142	3.97818	Os06g0549900 protein; cDNA clone:002-145-B05, full insert sequence [Source:UniProtKB/TrEMBL;Acc:Q0DBM6]
LOC_Os09g34250.1	6.73554	2.45602	Os09g0518200 protein; Putative UDP-glucose:salicylic acid glucosyltransferase [Source:UniProtKB/TrEMBL;Acc:Q69IV0]
LOC_Os10g38360.1	6.75071	4.08548	Glutathione S-transferase, N-terminal domain containing protein, expressed; Os10g0527800 protein; Putative glutathione S-transferase; Putative glutathione S-transferase OsGSTU12; cDNA clone:001-121-C09, full insert sequence [Source:UniProtKB/TrEMBL;Acc:Q945W6]
LOC_Os04g50940.1	6.82284	4.47375	Os04g0597600 protein [Source:UniProtKB/TrEMBL;Acc:Q0JAI6]
LOC_Os02g43470.1	6.82449	4.49777	Glutamate dehydrogenase [Source:UniProtKB/TrEMBL;Acc:Q6H3Y7]
LOC_Os02g36140.2	6.83959	6.85195	Ent-cassa-12,15-diene synthase [Source:UniProtKB/Swiss-Prot;Acc:Q0E088]
LOC_Os12g15680.1	6.87773	6.01076	Laccase-24 [Source:UniProtKB/Swiss-Prot;Acc:Q2QUN2]
LOC_Os01g38110.1	6.87924	5.06689	Geraniol 10-hydroxylase-like; Monooxygenase; Os01g0561600 protein; Uncharacterized protein; cDNA clone:J023025F12, full insert sequence [Source:UniProtKB/TrEMBL;Acc:Q8LJD2]
LOC_Os01g25100.1	6.94672	1.30976	Os01g0353400 protein [Source:UniProtKB/TrEMBL;Acc:Q0JMX6]
LOC_Os06g37224.1	6.99382	1.50929	Ent-kaurene oxidase; Os06g0568600 protein [Source:UniProtKB/TrEMBL;Acc:Q5Z5S6]
LOC_Os08g04540.1	6.99941	5.13187	Os08g0140300 protein; Putative Aromatic-L-amino-acid decarboxylase; cDNA clone:J023003D15, full insert sequence [Source:UniProtKB/TrEMBL;Acc:Q6ZJK7]
LOC_Os07g23430.1	7.01387	5.72686	Os07g0417200 protein [Source:UniProtKB/TrEMBL;Acc:Q0D6Z2]
LOC_Os06g12150.1	7.10486	2.74133	Shikimate kinase 2, chloroplastic [Source:UniProtKB/Swiss-Prot;Acc:Q5NTH3]
LOC_Os11g37960.1	7.10529	5.67621	Barwin, putative, expressed; Os11g0592100 protein; cDNA clone:001-112-F08, full insert sequence [Source:UniProtKB/TrEMBL;Acc:Q2R1V1]
LOC_Os04g58090.1	7.11033	4.10909	OSJNBa0064G10.14 protein; Os04g0677300 protein [Source:UniProtKB/TrEMBL;Acc:Q7XKB7]
LOC_Os01g71670.1	7.11876	3.86567	Beta 1,3-glucanase; Os01g0944700 protein; Putative beta 1,3-glucanase; Putative endo-1,3-beta-glucanase; cDNA clone:J023041A20, full insert sequence [Source:UniProtKB/TrEMBL;Acc:Q94CR1]
LOC_Os06g29220.1	7.16503	4.11034	Formate dehydrogenase 2, mitochondrial [Source:UniProtKB/Swiss-Prot;Acc:Q67U69]
LOC_Os08g09010.1	7.18394	4.55793	Germin-like protein 8-7 [Source:UniProtKB/Swiss-Prot;Acc:Q6YZZ2]
LOC_Os10g20610.1	7.20712	4.28222	Laccase-15 [Source:UniProtKB/Swiss-Prot;Acc:Q339K6]
LOC_Os12g13800.1	7.22403	8.29623	Naringenin 7-O-methyltransferase [Source:UniProtKB/Swiss-Prot;Acc:Q0IP69]
LOC_Os05g33130.1	7.2428	4.84959	Chitinase 2 [Source:UniProtKB/Swiss-Prot;Acc:Q7DNA1]
LOC_Os03g48760.1	7.26318	5.37055	Putative germin-like protein 3-4 [Source:UniProtKB/Swiss-Prot;Acc:Q851J9]
LOC_Os11g31530.1	7.2963	4.38045	---NA---
LOC_Os11g37970.1	7.29744	4.24919	Os11g0592200 protein; Pathogenesis-related protein; Win1, putative, expressed; cDNA clone:J023075A19, full insert sequence [Source:UniProtKB/TrEMBL;Acc:Q941F5]
LOC_Os10g30390.1	7.31591	6.87988	Cytochrome P450 family protein, expressed [Source:UniProtKB/TrEMBL;Acc:Q7XE29]
LOC_Os11g16260.1	7.34975	5.3709	Laccase-18 [Source:UniProtKB/Swiss-Prot;Acc:Q53LU4]
LOC_Os10g38340.1	7.36038	5.72785	Glutathione S-transferase GSTU6, putative, expressed; Os10g0527400 protein; Putative glutathione S-transferase [Source:UniProtKB/TrEMBL;Acc:Q8RUJ2]
LOC_Os01g63210.1	7.4008	3.37909	Os01g0850900 protein; SOUL heme-binding protein-like; cDNA clone:001-122-A04, full insert sequence; cDNA clone:J033112K22, full insert sequence [Source:UniProtKB/TrEMBL;Acc:Q8LQ41]
LOC_Os04g52720.1	7.47266	6.04383	---NA---
LOC_Os04g41680.1	7.48076	2.84282	Chitinase 5 [Source:UniProtKB/Swiss-Prot;Acc:Q7Y1Z0]
LOC_Os12g11980.1	7.52398	2.74043	cDNA, clone: J065028F04, full insert sequence [Source:UniProtKB/TrEMBL;Acc:Q2QVQ8]
LOC_Os03g37290.1	7.54997	2.40354	Cytochrome P450 79A1, putative, expressed; Os03g0570100 protein; cDNA clone:002-117-A08, full insert sequence [Source:UniProtKB/TrEMBL;Acc:Q10HZ6]
LOC_Os08g39730.1	7.55108	6.20791	Cyt-P450 monooxygenase; Os08g0508000 protein; cDNA clone:J033081G24, full insert sequence [Source:UniProtKB/TrEMBL;Acc:Q6Z3F0]
LOC_Os07g23410.1	7.58378	4.49126	Os07g0416900 protein; Putative delta 12 oleic acid desaturase; cDNA clone:J023060M02, full insert sequence [Source:UniProtKB/TrEMBL;Acc:Q8GVJ4]
LOC_Os04g01354.1	7.62237	5.89728	OSJNBa0094O15.7 protein; Os04g0103900 protein; cDNA clone:J023145I15, full insert sequence [Source:UniProtKB/TrEMBL;Acc:Q7XMR1]
LOC_Os08g24750.1	7.70373	4.27249	Os08g0334900 protein; Putative xyloglucan fucosyltransferase; cDNA clone:001-022-G05, full insert sequence [Source:UniProtKB/TrEMBL;Acc:Q6YUI8]
LOC_Os07g46870.1	7.79541	4.41777	Os07g0664000 protein [Source:UniProtKB/TrEMBL;Acc:Q0D3V4]
LOC_Os08g05780.1	7.80067	2.76491	Os08g0153900 protein; Putative uncharacterized protein OJ1066_B03.114; Putative uncharacterized protein OJ1349_D05.135; cDNA, clone: J065196P16, full insert sequence [Source:UniProtKB/TrEMBL;Acc:Q84ZM3]
LOC_Os07g46846.1	7.86998	4.60914	Os07g0663700 protein; Putative sex determination protein tasselseed 2; cDNA clone:002-131-D02, full insert sequence; cDNA clone:006-309-E02, full insert sequence; cDNA clone:J023062B22, full insert sequence [Source:UniProtKB/TrEMBL;Acc:Q7XAN5]
LOC_Os01g28500.1	7.88696	2.14169	Os01g0382400 protein; Putative pathogenesis-related protein; cDNA clone:J023072K01, full insert sequence [Source:UniProtKB/TrEMBL;Acc:Q8W084]
LOC_Os04g09900.1	8.07763	7.04215	Syn-copalyl diphosphate synthase [Source:UniProtKB/Swiss-Prot;Acc:Q0JF02]
LOC_Os11g42200.1	8.15411	6.934	Laccase-19 [Source:UniProtKB/Swiss-Prot;Acc:Q2R0L2]
LOC_Os01g24710.1	8.21697	4.53158	Salt stress-induced protein [Source:UniProtKB/Swiss-Prot;Acc:Q0JMY8]
LOC_Os08g04560.1	8.25695	4.77508	Os08g0140500 protein; Putative Aromatic-L-amino-acid decarboxylase [Source:UniProtKB/TrEMBL;Acc:Q6YZ18]
LOC_Os04g41620.1	8.43901	3.36738	---NA---
LOC_Os02g36030.1	8.507	5.52635	Os02g0569000 protein; Putative Cyt-P450 monooxygenase [Source:UniProtKB/TrEMBL;Acc:Q6YTF5]
LOC_Os01g13610.1	8.60515	5.05762	Os01g0237500 protein [Source:UniProtKB/TrEMBL;Acc:Q0JP80]
LOC_Os02g36280.1	8.70149	5.16166	Os02g0571900 protein; Putative Cyt-P450 monooxygenase [Source:UniProtKB/TrEMBL;Acc:Q6Z5I7]
LOC_Os03g24690.1	9.13527	4.21516	Os03g0361700 protein [Source:UniProtKB/TrEMBL;Acc:C7J0Q6]
LOC_Os04g49210.1	9.3559	5.7997	OSJNBa0064M23.15 protein; Os04g0581100 protein; cDNA clone:J023123J08, full insert sequence [Source:UniProtKB/TrEMBL;Acc:Q7XUN0]
LOC_Os03g48770.1	9.65845	7.32283	Germin-like protein 3-5 [Source:UniProtKB/Swiss-Prot;Acc:Q851K0]
