# Supplementary material for: Alterations in rice chloroplast integrity, photosynthesis and metabolome associated with pathogenesis of Rhizoctonia solani
Source: Sci Rep. 2017 Feb 6;7:41610. doi: 10.1038/srep41610 (PMC5292701; doi:10.1038/srep41610)
Supplement: Supplementary Dataset 3 [file srep41610-s4.xls]

## Sheet: Mapman BINs
Table S3. Enriched MapMan BINs differentially regulated during susceptible interactions
	BinCode	BinName	Locus Id	Fold Change	Function
Secondary Metabolites
	13.1.6.1.5	amino acid metabolism.synthesis.aromatic aa.chorismate.shikimate kinase	loc_os06g12150.1	7.10486	shikimate kinase, putative
	16.1.1.1	secondary metabolism.isoprenoids.non-mevalonate pathway.DXS	loc_os07g09190.1	6.37802	CLA1 (CLOROPLASTOS ALTERADOS 1); 1-deoxy-D-xylulose-5-phosphate synthase
	16.1.1.10	secondary metabolism.isoprenoids.non-mevalonate pathway.geranylgeranyl pyrophosphate synthase	loc_os07g39270.1	3.56058	GGPS1 (GERANYLGERANYL PYROPHOSPHATE SYNTHASE 1); farnesyltranstransferase
	16.1.1.6	secondary metabolism.isoprenoids.non-mevalonate pathway.HDS	loc_os02g39160.1	2.6956	HDS (4-HYDROXY-3-METHYLBUT-2-ENYL DIPHOSPHATE SYNTHASE); 4 iron, 4 sulfur cluster binding / 4-hydroxy-3-methylbut-2-en-1-yl diphosphate synthase
	16.1.3	secondary metabolism.isoprenoids.tocopherol biosynthesis	loc_os11g42510.1	4.24842	aminotransferase, putative
	16.1.5	secondary metabolism.isoprenoids.terpenoids	loc_os02g36140.2	6.83959	GA2 (GA REQUIRING 2); ent-kaurene synthase
	16.1.5	secondary metabolism.isoprenoids.terpenoids	loc_os06g28820.1	-1.96376	CAS1 (cycloartenol synthase 1); cycloartenol synthase
	16.1.5	secondary metabolism.isoprenoids.terpenoids	loc_os04g10060.1	5.79418	GA2 (GA REQUIRING 2); ent-kaurene synthase
	16.1.5	secondary metabolism.isoprenoids.terpenoids	loc_os03g24690.1	9.13527	lyase/ magnesium ion binding
	16.1.5	secondary metabolism.isoprenoids.terpenoids	loc_os02g36264.1	3.85323	GA2 (GA REQUIRING 2); ent-kaurene synthase
	16.1.5	secondary metabolism.isoprenoids.terpenoids	loc_os04g09900.1	8.07763	GA1 (GA REQUIRING 1); ent-copalyl diphosphate synthase/ magnesium ion binding
	16.1.5	secondary metabolism.isoprenoids.terpenoids	loc_os11g28530.1	3.81457	GA2 (GA REQUIRING 2); ent-kaurene synthase
	16.1.5	secondary metabolism.isoprenoids.terpenoids	loc_os01g23530.1	4.46941	terpene synthase/cyclase family protein
	16.1.5	secondary metabolism.isoprenoids.terpenoids	loc_os03g24680.1	3.79946	lyase/ magnesium ion binding
	16.1.5	secondary metabolism.isoprenoids.terpenoids	loc_os02g36020.1	2.71721	GA2 (GA REQUIRING 2); ent-kaurene synthase
	16.10	secondary metabolism.simple phenols	loc_os11g16260.1	7.34975	LAC7 (laccase 7); laccase
	16.10	secondary metabolism.simple phenols	loc_os12g15530.1	3.15931	LAC7 (laccase 7); laccase
	16.10	secondary metabolism.simple phenols	loc_os10g20610.1	7.20712	LAC7 (laccase 7); laccase
	16.10	secondary metabolism.simple phenols	loc_os12g15680.1	6.87773	LAC7 (laccase 7); laccase
	16.10	secondary metabolism.simple phenols	loc_os11g42200.1	8.15411	LAC7 (laccase 7); laccase
	16.2	secondary metabolism.phenylpropanoids	loc_os04g09260.1	4.93234	transferase family protein
	16.2	secondary metabolism.phenylpropanoids	loc_os01g08380.1	3.20256	transferase family protein
	16.2	secondary metabolism.phenylpropanoids	loc_os08g01950.1	4.23895	transferase family protein
	16.2.1.1	secondary metabolism.phenylpropanoids.lignin biosynthesis.PAL	loc_os05g35290.1	3.02227	pal1 (Phe ammonia lyase 1); phenylalanine ammonia-lyase
	16.2.1.1	secondary metabolism.phenylpropanoids.lignin biosynthesis.PAL	loc_os12g33610.1	3.29191	pal1 (Phe ammonia lyase 1); phenylalanine ammonia-lyase
	16.2.1.10	secondary metabolism.phenylpropanoids.lignin biosynthesis.CAD	loc_os09g23560.1	5.76691	ELI3-1 (ELICITOR-ACTIVATED GENE 3-1); binding / catalytic/ oxidoreductase/ zinc ion binding
	16.2.1.10	secondary metabolism.phenylpropanoids.lignin biosynthesis.CAD	loc_os09g23530.1	5.84648	ELI3-1 (ELICITOR-ACTIVATED GENE 3-1); binding / catalytic/ oxidoreductase/ zinc ion binding
	16.2.1.3	secondary metabolism.phenylpropanoids.lignin biosynthesis.4CL	loc_os08g34790.1	2.36037	4CL2 (4-COUMARATE
	16.4.1	secondary metabolism.N misc.alkaloid-like	loc_os08g04560.1	8.25695	tyrosine decarboxylase, putative
	16.4.1	secondary metabolism.N misc.alkaloid-like	loc_os08g04540.1	6.99941	tyrosine decarboxylase, putative
	16.7	secondary metabolism.wax	loc_os02g40784.1	3.08696	CER1 (ECERIFERUM 1); octadecanal decarbonylase
	16.8.1	secondary metabolism.flavonoids.anthocyanins	loc_os03g18030.1	4.55865	oxidoreductase, 2OG-Fe(II) oxygenase family protein
	16.8.1.21	secondary metabolism.flavonoids.anthocyanins.anthocyanin 5-aromatic acyltransferase	loc_os04g51660.1	3.51288	transferase family protein
	16.8.2	secondary metabolism.flavonoids.chalcones	loc_os04g01354.1	7.62237	TT4 (TRANSPARENT TESTA 4); naringenin-chalcone synthase
	16.8.2	secondary metabolism.flavonoids.chalcones	loc_os07g31770.1	3.82843	TT4 (TRANSPARENT TESTA 4); naringenin-chalcone synthase
	16.8.3	secondary metabolism.flavonoids.dihydroflavonols	loc_os04g56700.1	6.43381	F3H (FLAVANONE 3-HYDROXYLASE); naringenin 3-dioxygenase
	16.8.3	secondary metabolism.flavonoids.dihydroflavonols	loc_os06g44170.1	1.94833	dihydroflavonol 4-reductase family / dihydrokaempferol 4-reductase family
	16.8.4	secondary metabolism.flavonoids.flavonols	loc_os10g41020.1	4.61456	oxidoreductase, 2OG-Fe(II) oxygenase family protein
	16.8.4	secondary metabolism.flavonoids.flavonols	loc_os03g18030.1	4.55865	oxidoreductase, 2OG-Fe(II) oxygenase family protein
	16.8.5.1	secondary metabolism.flavonoids.isoflavones.isoflavone reductase	loc_os01g13610.1	8.60515	oxidoreductase, acting on NADH or NADPH
Hormone
	17.1.1	hormone metabolism.abscisic acid.synthesis-degradation	loc_os12g06180.1	2.80179	HVA22J (HVA22-LIKE PROTEIN J)
	17.1.1.1.10	hormone metabolism.abscisic acid.synthesis-degradation.synthesis.9-cis-epoxycarotenoid dioxygenase	loc_os12g42280.1	2.64682	NCED9 (NINE-CIS-EPOXYCAROTENOID DIOXYGENASE 9); 9-cis-epoxycarotenoid dioxygenase
	17.2.3	hormone metabolism.auxin.induced-regulated-responsive-activated	loc_os07g40290.1	4.0789	BRU6; indole-3-acetic acid amido synthetase
	17.2.3	hormone metabolism.auxin.induced-regulated-responsive-activated	loc_os04g27060.1	4.9463	ATB2; oxidoreductase
	17.2.3	hormone metabolism.auxin.induced-regulated-responsive-activated	loc_os03g09880.1	5.65598	auxin-responsive protein, putative
	17.2.3	hormone metabolism.auxin.induced-regulated-responsive-activated	loc_os04g26870.1	-2.60593	aldo/keto reductase family protein
	17.4.1	hormone metabolism.cytokinin.synthesis-degradation	loc_os01g10110.1	1.72683	CKX3 (CYTOKININ OXIDASE 3); amine oxidase/ cytokinin dehydrogenase
	17.4.1	hormone metabolism.cytokinin.synthesis-degradation	loc_os01g71310.1	2.05102	CKX1 (CYTOKININ OXIDASE/DEHYDROGENASE 1); cytokinin dehydrogenase
	17.5.1	hormone metabolism.ethylene.synthesis-degradation	loc_os02g53180.1	5.15071	EFE (ETHYLENE-FORMING ENZYME); 1-aminocyclopropane-1-carboxylate oxidase
	17.5.1	hormone metabolism.ethylene.synthesis-degradation	loc_os10g41020.1	4.61456	oxidoreductase, 2OG-Fe(II) oxygenase family protein
	17.5.1	hormone metabolism.ethylene.synthesis-degradation	loc_os08g30210.1	4.17256	2-oxoglutarate-dependent dioxygenase, putative
	17.5.1	hormone metabolism.ethylene.synthesis-degradation	loc_os08g30100.1	5.17157	2-oxoglutarate-dependent dioxygenase, putative
	17.5.1	hormone metabolism.ethylene.synthesis-degradation	loc_os01g39860.1	3.90189	ACO1 (ACC OXIDASE 1); 1-aminocyclopropane-1-carboxylate oxidase
	17.5.1	hormone metabolism.ethylene.synthesis-degradation	loc_os04g49194.1	2.30685	DMR6 (DOWNY MILDEW RESISTANT 6); oxidoreductase/ oxidoreductase, acting on paired donors, with incorporation or reduction of molecular oxygen, 2-oxoglutarate as one donor, and incorporation of one atom each of oxygen into both donors
	17.5.1	hormone metabolism.ethylene.synthesis-degradation	loc_os03g18030.1	4.55865	oxidoreductase, 2OG-Fe(II) oxygenase family protein
	17.5.1	hormone metabolism.ethylene.synthesis-degradation	loc_os01g55240.1	3.924	ATGA2OX2 (GIBBERELLIN 2-OXIDASE); gibberellin 2-beta-dioxygenase
	17.5.1	hormone metabolism.ethylene.synthesis-degradation	loc_os08g30150.1	2.99526	2-oxoglutarate-dependent dioxygenase, putative
	17.5.1	hormone metabolism.ethylene.synthesis-degradation	loc_os04g56700.1	6.43381	F3H (FLAVANONE 3-HYDROXYLASE); naringenin 3-dioxygenase
	17.5.1	hormone metabolism.ethylene.synthesis-degradation	loc_os01g61610.1	4.34042	oxidoreductase, 2OG-Fe(II) oxygenase family protein
	17.5.1	hormone metabolism.ethylene.synthesis-degradation	loc_os04g49210.1	9.3559	oxidoreductase, 2OG-Fe(II) oxygenase family protein
	17.5.1.1	hormone metabolism.ethylene.synthesis-degradation.1-aminocyclopropane-1-carboxylate synthase	loc_os04g48850.1	4.20912	ACS6 (1-AMINOCYCLOPROPANE-1-CARBOXYLIC ACID (ACC) SYNTHASE 6); 1-aminocyclopropane-1-carboxylate synthase
	17.5.2	hormone metabolism.ethylene.signal transduction	loc_os07g22770.1	2.13422	ATERF15 (Ethylene-responsive element binding factor 15); DNA binding / transcription activator/ transcription factor
	17.5.2	hormone metabolism.ethylene.signal transduction	loc_os07g22730.1	5.42371	protein|AP2 domain containing protein, expressed
	17.5.2	hormone metabolism.ethylene.signal transduction	loc_os03g64260.1	3.53822	ERF1 (ETHYLENE RESPONSE FACTOR 1); DNA binding / transcription activator/ transcription factor
	17.5.2	hormone metabolism.ethylene.signal transduction	loc_os09g39850.1	4.5353	ERF1 (ETHYLENE RESPONSE FACTOR 1); DNA binding / transcription activator/ transcription factor
	17.5.2	hormone metabolism.ethylene.signal transduction	loc_os09g39810.1	4.47625	ERF1 (ETHYLENE RESPONSE FACTOR 1); DNA binding / transcription activator/ transcription factor
	17.7.1.2	hormone metabolism.jasmonate.synthesis-degradation.lipoxygenase	loc_os08g39840.1	1.42707	LOX2 (LIPOXYGENASE 2); lipoxygenase
	17.7.1.2	hormone metabolism.jasmonate.synthesis-degradation.lipoxygenase	loc_os04g37430.1	2.02102	LOX3; electron carrier/ iron ion binding / lipoxygenase/ metal ion binding / oxidoreductase, acting on single donors with incorporation of molecular oxygen, incorporation of two atoms of oxygen
	17.7.1.3	hormone metabolism.jasmonate.synthesis-degradation.allene oxidase synthase	loc_os03g12500.1	3.41763	AOS (ALLENE OXIDE SYNTHASE); allene oxide synthase/ hydro-lyase/ oxygen binding
	17.7.1.5	hormone metabolism.jasmonate.synthesis-degradation.12-Oxo-PDA-reductase	loc_os06g11210.1	5.18266	OPR1; 12-oxophytodienoate reductase
	17.8.1	hormone metabolism.salicylic acid.synthesis-degradation	loc_os06g20790.1	5.69463	NAMT1; S-adenosylmethionine-dependent methyltransferase
	17.8.1	hormone metabolism.salicylic acid.synthesis-degradation	loc_os06g13460.1	4.65036	S-adenosyl-L-methionine: carboxyl methyl transferase family protein
Photosynthesis
	1.1.1.2	PS.lightreaction.photosystem II.PSII polypeptide subunits	loc_os07g05360.1	-4.57112	PSBR (photosystem II subunit R)
	1.1.5.2	PS.lightreaction.other electron carrier (ox/red).ferredoxin	loc_os03g61960.1	4.11115	ATFD3 (ferredoxin 3); 2 iron, 2 sulfur cluster binding / electron carrier/ iron-sulfur cluster binding
	19.14	tetrapyrrole synthesis.protochlorophyllide reductase	loc_os04g58200.1	-2.45905	PORA; oxidoreductase/ protochlorophyllide reductase
Respiration
	4.3.12	glycolysis.unclear/dually targeted.phosphoglycerate mutase	loc_os11g04320.1	4.11686	phosphoglycerate/bisphosphoglycerate mutase family protein
	5.2	fermentation.PDC	loc_os01g06660.1	3.50151	pyruvate decarboxylase, putative
	5.1	fermentation.aldehyde dehydrogenase	loc_os01g40870.1	2.18998	ALDH2C4; 3-chloroallyl aldehyde dehydrogenase/ aldehyde dehydrogenase (NAD)/ coniferyl-aldehyde dehydrogenase
	6.2	gluconeogenese/ glyoxylate cycle.malate synthase	loc_os04g40990.1	3.08269	MLS (MALATE SYNTHASE); malate synthase
	6.3	gluconeogenesis.Malate DH	loc_os08g33720.1	4.05696	MDH (MALATE DEHYDROGENASE); L-malate dehydrogenase/ binding / catalytic/ malate dehydrogenase/ oxidoreductase/ oxidoreductase, acting on the CH-OH group of donors, NAD or NADP as acceptor
	6.4	gluconeogenese/ glyoxylate cycle.PEPCK	loc_os03g15050.1	2.38705	PCK1 (PHOSPHOENOLPYRUVATE CARBOXYKINASE 1); ATP binding / phosphoenolpyruvate carboxykinase (ATP)/ phosphoenolpyruvate carboxykinase/ purine nucleotide binding
	7.1.1	OPP.oxidative PP.G6PD	loc_os02g38840.1	2.1632	G6PD6 (GLUCOSE-6-PHOSPHATE DEHYDROGENASE 6); glucose-6-phosphate dehydrogenase
	8.1.5	TCA / org. transformation.TCA.2-oxoglutarate dehydrogenase	loc_os07g49520.1	2.63989	2-oxoglutarate dehydrogenase E1 component, putative / oxoglutarate decarboxylase, putative / alpha-ketoglutaric dehydrogenase, putative
	8.1.9	TCA / org. transformation.TCA.malate DH	loc_os08g33720.1	4.05696	MDH (MALATE DEHYDROGENASE); L-malate dehydrogenase/ binding / catalytic/ malate dehydrogenase/ oxidoreductase/ oxidoreductase, acting on the CH-OH group of donors, NAD or NADP as acceptor
	8.2.10	TCA / org. transformation.other organic acid transformaitons.malic	loc_os05g09440.1	4.96425	ATNADP-ME3 (NADP-malic enzyme 3); malate dehydrogenase (oxaloacetate-decarboxylating) (NADP+)/ malic enzyme/ oxidoreductase, acting on NADH or NADPH, NAD or NADP as acceptor
	8.3	TCA / org. transformation.carbonic anhydrases	loc_os08g36680.1	3.66425	ACA5 (ALPHA CARBONIC ANHYDRASE 5); carbonate dehydratase/ zinc ion binding
	9.2.1	mitochondrial electron transport / ATP synthesis.NADH-DH.type II.internal matrix	loc_os07g37730.1	2.62472	NDA1 (ALTERNATIVE NAD(P)H DEHYDROGENASE 1); NADH dehydrogenase
	9.2.1	mitochondrial electron transport / ATP synthesis.NADH-DH.type II.internal matrix	loc_os08g04630.1	2.4417	NDB3; NADH dehydrogenase
	9.2.2	mitochondrial electron transport / ATP synthesis.NADH-DH.type II.external	loc_os05g26660.1	1.6503	NDB3; NADH dehydrogenase
	9.2.2	mitochondrial electron transport / ATP synthesis.NADH-DH.type II.external	loc_os08g04630.1	2.4417	NDB3; NADH dehydrogenase
	9.4	mitochondrial electron transport / ATP synthesis.alternative oxidase	loc_os04g51160.1	3.37239	AOX1B; alternative oxidase
	9.4	mitochondrial electron transport / ATP synthesis.alternative oxidase	loc_os04g51150.1	3.52523	AOX1A (ALTERNATIVE OXIDASE 1A); alternative oxidase
	13.1.1.1.2	amino acid metabolism.synthesis.central amino acid metabolism.GABA.GABA transaminase	loc_os02g02210.1	4.57016	POP2 (POLLEN-PISTIL INCOMPATIBILITY 2); 4-aminobutyrate transaminase/ 4-aminobutyrate
	13.1.1.3.1	amino acid metabolism.synthesis.central amino acid metabolism.alanine.alanine aminotransferase	loc_os10g25130.1	4.31331	AlaAT1 (ALANINE AMINOTRANSFERAS); ATP binding / L-alanine
	34.8	transport.metabolite transporters at the envelope membrane	loc_os01g45910.1	3.69034	NTT1 (NUCLEOTIDE TRANSPORTER 1); ATP
Amino Acids
	13.1.4.1.4	amino acid metabolism.synthesis.branched chain group.common.branched-chain amino acid aminotransferase	loc_os03g12890.1	3.60239	ATBCAT-5; branched-chain-amino-acid transaminase/ catalytic
	13.1.4.1.4	amino acid metabolism.synthesis.branched chain group.common.branched-chain amino acid aminotransferase	loc_os03g12890.1	3.60239	ATBCAT-5; branched-chain-amino-acid transaminase/ catalytic
	13.1.6.5.1	amino acid metabolism.synthesis.aromatic aa.tryptophan.anthranilate synthase	loc_os03g15780.1	4.00079	ASA2 (ANTHRANILATE SYNTHASE 2); anthranilate synthase
	13.1.6.5.2	amino acid metabolism.synthesis.aromatic aa.tryptophan.anthranilate phosphoribosyltransferase	loc_os03g03450.1	5.02158	TRP1 (tryptophan biosynthesis 1); anthranilate phosphoribosyltransferase
	13.1.6.5.3	amino acid metabolism.synthesis.aromatic aa.tryptophan.phosphoribosyanthranilate isomerase	loc_os02g16630.1	5.00652	PAI1 (PHOSPHORIBOSYLANTHRANILATE ISOMERASE 1); phosphoribosylanthranilate isomerase
	13.1.6.5.4	amino acid metabolism.synthesis.aromatic aa.tryptophan.indole-3-glycerol phosphate synthase	loc_os08g23150.1	4.48361	indole-3-glycerol phosphate synthase (IGPS)
	13.1.6.5.4	amino acid metabolism.synthesis.aromatic aa.tryptophan.indole-3-glycerol phosphate synthase	loc_os09g08130.1	6.23447	indole-3-glycerol phosphate synthase, putative
	13.1.6.5.5	amino acid metabolism.synthesis.aromatic aa.tryptophan.tryptophan synthase	loc_os03g58320.1	4.54141	tryptophan synthase, alpha subunit, putative
	13.1.6.5.5	amino acid metabolism.synthesis.aromatic aa.tryptophan.tryptophan synthase	loc_os08g04180.1	4.2989	TSB2 (TRYPTOPHAN SYNTHASE BETA-SUBUNIT 2); tryptophan synthase
	13.2.2.2	amino acid metabolism.degradation.glutamate family.proline	loc_os10g40360.1	3.12205	proline oxidase, putative / osmotic stress-responsive proline dehydrogenase, putative
	13.2.5.2	amino acid metabolism.degradation.serine-glycine-cysteine group.glycine	loc_os04g43650.1	3.78744	THA1 (Threonine Aldolase 1); aldehyde-lyase/ threonine aldolase
	13.2.6.2	amino acid metabolism.degradation.aromatic aa.tyrosine	loc_os11g42510.1	4.24842	aminotransferase, putative
Redox
	21.2	redox.ascorbate and glutathione	loc_os02g43360.1	3.72443	CB5-E (CYTOCHROME B5 ISOFORM E); heme binding
	21.2.1.2	redox.ascorbate and glutathione.ascorbate.GDP-L-galactose-hexose-1-phosphate guanyltransferase	loc_os12g08810.1	3.83179	VTC5 (VITAMIN C DEFECTIVE 5); GDP-D-glucose phosphorylase/ galactose-1-phosphate guanylyltransferase (GDP)/ quercetin 4'-O-glucosyltransferase
	21.2.2	redox.ascorbate and glutathione.glutathione	loc_os02g56850.1	1.97133	ATGR1 (glutathione-disulfide reductase); FAD binding / NADP or NADPH binding / glutathione-disulfide reductase/ oxidoreductase
Sugar metabolism
	2.2.1.3.3	major CHO metabolism.degradation.sucrose.invertases.vacuolar	loc_os04g45290.1	2.9222	ATBETAFRUCT4; beta-fructofuranosidase/ hydrolase, hydrolyzing O-glycosyl compounds
	3.1.2.2	minor CHO metabolism.raffinose family.raffinose synthases.putative	loc_os07g10840.1	3.83931	AtSIP2 (Arabidopsis thaliana seed imbibition 2); hydrolase, hydrolyzing O-glycosyl compounds
	3.2.2	minor CHO metabolism.trehalose.TPP	loc_os10g40550.1	2.58774	trehalose-6-phosphate phosphatase, putative
	3.4.3	minor CHO metabolism.myo-inositol.InsP Synthases	loc_os03g09250.1	2.85146	MIPS2 (MYO-INOSITOL-1-PHOSTPATE SYNTHASE 2); binding / catalytic/ inositol-3-phosphate synthase
	3.5	minor CHO metabolism.others	loc_os04g37490.1	3.2755	aldo/keto reductase, putative
	3.5	minor CHO metabolism.others	loc_os10g02380.1	4.93203	aldo/keto reductase, putative
	3.5	minor CHO metabolism.others	loc_os01g62870.1	4.03102	aldo/keto reductase family protein
Cell wall
	10.2.1	cell wall.cellulose synthesis.cellulose synthase	loc_os09g30120.1	2.08962	ATCSLE1; cellulose synthase/ transferase, transferring glycosyl groups
	10.2.1	cell wall.cellulose synthesis.cellulose synthase	loc_os07g36690.1	2.54651	CSLD2 (CELLULOSE-SYNTHASE LIKE D2); cellulose synthase/ transferase, transferring glycosyl groups
	10.3	cell wall.hemicellulose synthesis	loc_os08g24750.1	7.70373	FT1 (FUCOSYLTRANSFERASE 1); fucosyltransferase/ transferase, transferring glycosyl groups
	10.3.2	cell wall.hemicellulose synthesis.glucuronoxylan	loc_os02g35020.1	2.39671	PGSIP1 (PLANT GLYCOGENIN-LIKE STARCH INITIATION PROTEIN 1); transferase, transferring glycosyl groups
	10.6.2	cell wall.degradation.mannan-xylose-arabinose-fucose	loc_os03g10478.1	2.48774	glycosyl hydrolase family 10 protein
	10.7	cell wall.modification	loc_os09g29690.1	5.90555	EXLB2 (EXPANSIN-LIKE B2 PRECURSOR)
	10.7	cell wall.modification	loc_os06g22919.1	-3.63973	xyloglucan xyloglucosyl transferase, putative / xyloglucan endotransglycosylase, putative / endo-xyloglucan transferase, putative
	10.7	cell wall.modification	loc_os09g29710.1	5.75021	EXLB2 (EXPANSIN-LIKE B2 PRECURSOR)
	10.7	cell wall.modification	loc_os07g31390.1	4.21387	ATEXLB1 (ARABIDOPSIS THALIANA EXPANSIN-LIKE B1)
	10.8.1	cell wall.pectin*esterases.PME	loc_os01g57854.1	5.25395	PMEPCRA (METHYLESTERASE PCR A); enzyme inhibitor/ pectinesterase
	10.8.1	cell wall.pectin*esterases.PME	loc_os03g28090.1	1.8516	pectinesterase family protein
	10.8.1	cell wall.pectin*esterases.PME	loc_os01g20980.1	3.34085	ATPMEPCRB; pectinesterase
Lipids
	11.1.3	lipid metabolism.FA synthesis and FA elongation.ketoacyl ACP synthase	loc_os07g42420.1	-2.57676	FAB1 (FATTY ACID BIOSYNTHESIS 1); 3-oxoacyl-[acyl-carrier-protein] synthase/ fatty-acid synthase
	11.1.8	lipid metabolism.FA synthesis and FA elongation.acyl coa ligase	loc_os04g58710.1	2.44183	AMP-dependent synthetase and ligase family protein
	11.1.9	lipid metabolism.FA synthesis and FA elongation.long chain fatty acid CoA ligase	loc_os06g06350.1	2.14428	long-chain-fatty-acid--CoA ligase / long-chain acyl-CoA synthetase
	11.1.30	lipid metabolism.FA synthesis and FA elongation.pyruvate kinase	loc_os11g10980.1	3.29636	pyruvate kinase, putative
	11.1.30	lipid metabolism.FA synthesis and FA elongation.pyruvate kinase	loc_os12g05110.1	2.73431	pyruvate kinase, putative
	11.2.3	lipid metabolism.FA desaturation.omega 3 desaturase	loc_os07g23430.1	7.01387	FAD2 (FATTY ACID DESATURASE 2); delta12-fatty acid dehydrogenase/ omega-6 fatty acid desaturase
	11.2.3	lipid metabolism.FA desaturation.omega 3 desaturase	loc_os07g23410.1	7.58378	FAD2 (FATTY ACID DESATURASE 2); delta12-fatty acid dehydrogenase/ omega-6 fatty acid desaturase
	11.2.4	lipid metabolism.FA desaturation.omega 6 desaturase	loc_os07g23410.1	7.58378	FAD2 (FATTY ACID DESATURASE 2); delta12-fatty acid dehydrogenase/ omega-6 fatty acid desaturase
	11.3	lipid metabolism.Phospholipid synthesis	loc_os05g47540.1	-3.21069	XPL1 (XIPOTL 1); methyltransferase/ phosphoethanolamine N-methyltransferase
	11.3	lipid metabolism.Phospholipid synthesis	loc_os02g02340.1	2.84218	GPAT6 (GLYCEROL-3-PHOSPHATE ACYLTRANSFERASE 6); 1-acylglycerol-3-phosphate O-acyltransferase/ acyltransferase
	11.3.5	lipid metabolism.Phospholipid synthesis.diacylglycerol kinase	loc_os04g54200.1	4.26921	diacylglycerol kinase, putative
	11.8.1	lipid metabolism.''exotics'' (steroids, squalene etc).sphingolipids	loc_os03g59070.1	3.24462	phosphatidic acid phosphatase family protein / PAP2 family protein
Others
	12.1.1	N-metabolism.nitrate metabolism.NR	loc_os02g53130.1	4.39854	NIA1 (NITRATE REDUCTASE 1); nitrate reductase
	12.1.1	N-metabolism.nitrate metabolism.NR	loc_os08g36500.1	2.4286	NIA1 (NITRATE REDUCTASE 1); nitrate reductase
	12.2.2	N-metabolism.ammonia metabolism.glutamine synthase	loc_os03g12290.1	5.82879	ATGSR1; copper ion binding / glutamate-ammonia ligase
	12.3.1	N-metabolism.N-degradation.glutamate dehydrogenase	loc_os02g43470.1	6.82449	GDH2 (GLUTAMATE DEHYDROGENASE 2); ATP binding / glutamate dehydrogenase [NAD(P)+]/ glutamate dehydrogenase/ oxidoreductase
	14.1	S-assimilation.ATPS	loc_os04g02050.1	2.74928	APS2; sulfate adenylyltransferase (ATP)
	14.2	S-assimilation.APR	loc_os07g32570.1	2.25769	APR3 (APS REDUCTASE 3); adenylyl-sulfate reductase
	23.4.1	nucleotide metabolism.phosphotransfer and pyrophosphatases.adenylate kinase	loc_os08g01770.1	2.41158	AMK2 (Adenosine monophosphate kinase); ATP binding / adenylate kinase/ nucleobase, nucleoside, nucleotide kinase/ nucleotide kinase/ phosphotransferase, phosphate group as acceptor
	25	C1-metabolism	loc_os06g29220.1	7.16503	FDH (FORMATE DEHYDROGENASE); NAD or NADH binding / binding / catalytic/ cofactor binding / oxidoreductase, acting on the CH-OH group of donors, NAD or NADP as acceptor
